# Supplementary material for: Differential cellular responses associated with oxidative stress and cell fate decision under nitrate and phosphate limitations in Thalassiosira pseudonana: Comparative proteomics
Source: PLoS One. 2017 Sep 14;12(9):e0184849. doi: 10.1371/journal.pone.0184849 (PMC5599023; doi:10.1371/journal.pone.0184849)
Supplement: S1 Table — (XLSX) [file pone.0184849.s001.xlsx]

## Sheet: Table S1
S1 Table. Quantitative PCR primers.
Gene name	Gene ID	Forward (5′-3′)	Reverse (5′-3′)	Primer efficiency (%)	Correlation factor	GeNorm stability value	Normfinder stability value
AOX1_2	Thaps3_38428	GGTTTGATATTGGCACTGGCT	AGCATACCTCCATCTCGTGC	99.6808	0.9909	-	-
AOX2	Thaps3_42992	TTGGATTTGATCAGGCCACC	CATACCTCCATCTCGTGCCA	97.513	0.9967	-	-
TpDSP1	Thaps3_11118	TGACCGATGCCGATAACAGTGGAT	TCCGCCATAAACTCCTCCAACGAA	102.127	0.9871	-	-
TpDSP2	Thaps3_11117	ATCATCTCGCCTTGGTCACATCGT	GCAAGTGCAATGCCACATCGAGTT	96.0909	0.9788	-	-
TPR	Thaps3_22882	ACTGGAGAGCATCGTCTGTT	TGAGCATCGCAGACATAACC	104.769	0.9741	-	-
NTPase	Thaps3_24162	AGCCGATCAGTTTACCCGTG	TCCGTCTTTGGTAGTCCATCC	104.496	0.9972	-	-
RRM domain	Thaps3_21534	GATACAATGGAAAACCAGCACTG	GTACCTCTGGCATCTCCTCAT	95.1575	0.9756	-	-
PDCE2	Thaps3_14235	GAATGGGAGGGGTGTACCAA	GTCCCTTGCATCCTTGTCTTG	99.0748	0.9928	-	-
AP	Thaps3_1179	CTACAGGAGTACCCGCCATT	GCAACGCGGTCATAGAACTT	98.2294	0.9982	-	-
AP-like protein	Thaps3_1669	GTCGAAGAGCATGACAACGG	TAGGAAGGCCCATTGGTACG	104.206	0.9924	-	-
CDK	Thaps3_20362	GAGGAGAATGAATACAGGCACG	CGGACGCCTAAAGAGCAAAA	98.691	0.992	-	-
PSrp-1	Thaps3_255232	AGAACCCCAAGGTGAAGGAT	TATCCGTCCAACCTACGCTC	102.27	0.9885	-	-
Translation elongation factor-1α	Thaps3_29435	ACGTCGATGCCGGAAAGTC	ATGGTAACTCCACGCTCACG	102.344	0.9964	0.596	0.185
Ubiquitin-conjugating enzyme	Thaps3_27711	ACGGATAGTCAAGGAAACCCA	TTCTCCCCAGCTTGTCTACG	104.469	0.9875	0.596	0.085
Actin	Thaps3_25772	ACTGGATTGGAGATGGATGG	CAAAGCCGTAATCTCCTTCG	104.455	0.9835	0.852	0.559
Gluceraldehyde-3-phosphate dehydrogenase(GAPDH)	Thaps3_28241	GCATTGGTCGCCTGGTCAT	ATCACCCCACTGGATCTTGG	102.427	0.9938	0.634	0.297
Beta-tubulin	Thaps3_31569	AGTTTTGGGAGACCATGTCC	GCTCCACTCTGCCCAAAAAC	95.5647	0.9862	1.049	0.707
Ubiquitin	Thaps3_31064	CATCAAAACTCTCACAGGCCG	CGGTCATCGGACAATTGCTT	98.2858	0.9929	0.921	0.563
The best reference genes given by the software are high lightened with gray background.
