# Supplementary material for: Differential cellular responses associated with oxidative stress and cell fate decision under nitrate and phosphate limitations in Thalassiosira pseudonana: Comparative proteomics
Source: PLoS One. 2017 Sep 14;12(9):e0184849. doi: 10.1371/journal.pone.0184849 (PMC5599023; doi:10.1371/journal.pone.0184849)
Supplement: S6 Table — (XLSX) [file pone.0184849.s006.xlsx]

## Sheet: S6 Table
S6 Table. Proteins showing significantly differential expression in P-limited cells compared with those grown in control conditions.
GroupID	Hit Number	Accession	Desription	Score	Mass	Cov	Seq	SameSets	Spectrum	Unique Spectrum	Peptide	Unique Peptide	Cov	C-VS-P	QuantNumber	Sig	Accession	NCBInr Identity	NCBInr E_Value	NCBInr Accession	NCBInr Description	Uniprot_Swissprot Identity	Uniprot_Swissprot E_Value	Uniprot_Swissprot Accession	Uniprot_Swissprot Description	Uniprot_Tremble Identity	Uniprot_Tremble E_Value	Uniprot_Tremble Accession	Uniprot_Tremble Description	Protein_or_Domain	COG Identity	COG E-Value	COG_ID	COG Function-Description	COG Code	COG Functional-Categories	KEGG(ko_id|rank|evalue|score|identity|ko_definition)	GO Biological_Process	GO Molecular_Function	GO Cellular_Component
Up-regulated proteins
1	532	jgi|Thaps3|25387|estExt_fgenesh1_pg.C_chr_180192	jgi|Thaps3|25387|estExt_fgenesh1_pg.C_chr_180192	146	50412	4.8	MKLTLSCIVASALLSASGAHEITSGLRLRNQASVQAAVSFYEEDIKCFEKCAKDAIEKSKKYKDIGENQADCSAQCVERGLSTRSAADVGPCGAAATVQCSTDCGYEAEDDAEKDMKQAEKDHDKCTDECAEDDACLQACDDEYDSDIEKSEKDISKDNEECVDDCFTVEVCPTPPPVYKSYLSNQYTDENQKCFEKCSTDAVKKTKKTEDIPYVIQECTTTYCTVDAGGNQRSTISGHATEEIVGCAVSCGVDAQVDIDDDVKDAEKDAKKAEKSCKSGCEEDDKECEKECKKVSKDYVKDEEDAAVKSAEKDVKKCNKECFEPVTVFKWD	0	5	5	1	1	4.8	1.558	5	*	jgi|Thaps3|25387|estExt_fgenesh1_pg.C_chr_180192	100	6e-161	gi|224011653|ref|XP_002295601.1|	predicted protein [Thalassiosira pseudonana CCMP1335] >gi|209583632|gb|ACI64318.1| predicted protein [Thalassiosira pseudonana CCMP1335]	-	-	-	-	100	7e-160	B5YLZ3	B5YLZ3_THAPS Predicted protein OS=Thalassiosira pseudonana GN=THAPS_25387 PE=4 SV=1	-	-	-	-	-	-	-	-	-	-
2	471	jgi|Thaps3_bd|1249|e_gw1.26x41.9.1	jgi|Thaps3_bd|1249|e_gw1.26x41.9.1	188	90117	5.3	MATKFPKFSQALAQDPATRRIWYGIATAHDLEAHDGMTEENLYQKIFASHFGHLAIIFLWTSGNLFHVAWQGNFEKWVSNPLKTRPIAHSIWDPHFGESALKAFSKGNTYPVNITFSGLYQWWYTIGFRTNQELYKGSIGLLLLASVLLIAGWLHLQPKFRPSLSWFKNNESRLNHHLSGLLGFSSLAWTGHLVHVAIPASRGVHVGWDNFLTTPPHPAGLTPFFTGNWTVYAENPDSATHVFNTSEGSGTAILTFLGGFHPQTQSLWLSDMAHHHLAIAVVFIVAGHMYRTNFGIGHNMKEILDAHRPPGGRLGAGHVGLFETITNSLHMQLGLALACLGVATSLTAQHMYALTPYAYLSKDFTTEAALYTHHQYIAGFLMVGAFAHGAIFFVRDYDP…	2	10	10	3	3	5.3	1.56	10	*	jgi|Thaps3_bd|1249|e_gw1.26x41.9.1	100	0	gi|118411097|ref|YP_874491.1|	photosystem I p700 chlorophyll A apoprotein B [Thalassiosira pseudonana] >gi|125959480|sp|A0T0M9.1|PSAB_THAPS RecName: Full=Photosystem I P700 chlorophyll a apoprotein A2; AltName: Full=PSI-B; AltName: Full=PsaB >gi|116739844|gb|ABK20714.1| photosystem I p700 chlorophyll A apoprotein B [Thalassiosira pseudonana]	100	0	sp|A0T0M9|PSAB_THAPS	Photosystem I P700 chlorophyll a apoprotein A2 OS=Thalassiosira pseudonana GN=psaB PE=3 SV=1	100	0	B8LES4	B8LES4_THAPS Predicted protein OS=Thalassiosira pseudonana GN=THAPSDRAFT_bd1611 PE=3 SV=1	-	-	-	-	-	-	-	K02690|1|0.0|1403|tps:THAPSDRAFT_bd1611|photosystem I P700 chlorophyll a apoprotein A2	GO:0051234//establishment of localization;GO:0006464//protein modification process;GO:0006091//generation of precursor metabolites and energy	GO:0046906//tetrapyrrole binding;GO:0046872//metal ion binding;GO:0051536//iron-sulfur cluster binding	GO:0009521//photosystem;GO:0031224//intrinsic to membrane;GO:0009534//chloroplast thylakoid
2	471	jgi|Thaps3_bd|27|gw1.26x41.9.1	jgi|Thaps3_bd|27|gw1.26x41.9.1	188	90046	5.3	MATKFPKFSQALAQDPATRRIWYGIATAHDLEAHDGMTEENLYQKIFASHFGHLAIIFLWTSGNLFHVAWQGNFEKWVSNPLKTRPIAHSIWDPHFGESALKAFSKGNTYPVNITFSGLYQWWYTIGFRTNQELYKGSIGLLLLASVLLIAGWLHLQPKFRPSLSWFKNNESRLNHHLSGLLGFSSLAWTGHLVHVAIPASRGVHVGWDNFLTTPPHPAGLTPFFTGNWTVYAENPDSATHVFNTSEGSGTAILTFLGGFHPQTQSLWLSDMAHHHLAIAVVFIVAGHMYRTNFGIGHNMKEILDAHRPPGGRLGAGHVGLFETITNSLHMQLGLALACLGVATSLTAQHMYALTPYAYLSKDFTTEAALYTHHQYIAGFLMVGAFAHGAIFFVRDYDP…	2	10	10	3	3	5.3
2	471	jgi|Thaps3_bd|22|gw1.26x41.8.1	jgi|Thaps3_bd|22|gw1.26x41.8.1	188	90117	5.3	MATKFPKFSQALAQDPATRRIWYGIATAHDLEAHDGMTEENLYQKIFASHFGHLAIIFLWTSGNLFHVAWQGNFEKWVSNPLKTRPIAHSIWDPHFGESALKAFSKGNTYPVNITFSGLYQWWYTIGFRTNQELYKGSIGLLLLASVLLIAGWLHLQPKFRPSLSWFKNNESRLNHHLSGLLGFSSLAWTGHLVHVAIPASRGVHVGWDNFLTTPPHPAGLTPFFTGNWTVYAENPDSATHVFNTSEGSGTAILTFLGGFHPQTQSLWLSDMAHHHLAIAVVFIVAGHMYRTNFGIGHNMKEILDAHRPPGGRLGAGHVGLFETITNSLHMQLGLALACLGVATSLTAQHMYALTPYAYLSKDFTTEAALYTHHQYIAGFLMVGAFAHGAIFFVRDYDP…	2	10	10	3	3	5.3
3	237	jgi|Thaps3_bd|1045|fgenesh1_pg.C_bd_27x41000001	jgi|Thaps3_bd|1045|fgenesh1_pg.C_bd_27x41000001	556	17384	43.1	MAGVAGVFGGSLFSAMHGSLVTSSLIRETTENESTNYGYKFGQEEETYNIVAAHGYFGRLIFQYASFNNSRCFTLLLSFMASFSTMAFNLNGFNFNQSVVDSQGRVINTWADIINRADLGMEVMHERNAHNFPLDLASGDVLPVAFTAPAVNA	3	28	28	5	5	43.1	1.644	28	*	jgi|Thaps3_bd|1045|fgenesh1_pg.C_bd_27x41000001	100	6e-85	gi|224015815|ref|XP_002297555.1|	predicted protein [Thalassiosira pseudonana CCMP1335] >gi|220967763|gb|EED86140.1| predicted protein [Thalassiosira pseudonana CCMP1335]	87.65	7e-76	sp|A0T0W2|PSBA_THAPS	Photosystem Q(B) protein OS=Thalassiosira pseudonana GN=psbA PE=3 SV=1	100	9e-84	B8LEU9	B8LEU9_THAPS Predicted protein OS=Thalassiosira pseudonana GN=THAPSDRAFT_bd1736 PE=4 SV=1	-	-	-	-	-	-	-	K02703|1|1e-84|313|tps:THAPSDRAFT_bd1736|photosystem II P680 reaction center D1 protein	GO:0009767//photosynthetic electron transport chain;GO:0051234//establishment of localization;GO:0006950//response to stress	GO:0046914//transition metal ion binding;GO:0009055//electron carrier activity	GO:0031224//intrinsic to membrane;GO:0009521//photosystem;GO:0009843//cyanelle thylakoid;GO:0009534//chloroplast thylakoid;GO:0042716//plasma membrane-derived chromatophore
3	237	jgi|Thaps3_bd|278|gw1.27x41.7.1	jgi|Thaps3_bd|278|gw1.27x41.7.1	556	23104	32.2	AVFLVYPIGQGSFSDGMPLGISGTFNFMLVFQAEHNILMHPFHMAGVAGVFGGSLFSAMHGSLVTSSLIRETTENESTNYGYKFGQEEETYNIVAAHGYFGRLIFQYASFNNSRXLHFFLALWPVLGIWLTAMGISTMAFNLNGFNFNQSVVDSQGRVINTWADIINRADLGMEVMHERNAHNFPLDLASGDVLPVAFTAPAVNA	3	28	28	5	5	43.1
3	237	jgi|Thaps3_bd|223|gw1.27x41.1.1	jgi|Thaps3_bd|223|gw1.27x41.1.1	556	24451	30.3	WIFVAFSAPVAAASAVFLVYPIGQGSFSDGMPLGISGTFNFMLVFQAEHNILMHPFHMAGVAGVFGGSLFSAMHGSLVTSSLIRETTENESTNYGYKFGQEEETYNIVAAHGYFGRLIFQYASFNNSRXLHFFLALWPVLGIWLTAMGISTMAFNLNGFNFNQSVVDSQGRVINTWADIINRADLGMEVMHERNAHNFPLDLASGDVLPVAFTAPAVN	3	28	28	5	5	43.1
3	237	jgi|Thaps3_bd|1929|estExt_fgenesh1_pg.C_bd_27x410001	jgi|Thaps3_bd|1929|estExt_fgenesh1_pg.C_bd_27x410001	556	20494	36.7	MPLGISGTFNFMLVFQAEHNILMHPFHMAGVAGVFGGSLFSAMHGSLVTSSLIRETTENESTNYGYKFGQEEETYNIVAAHGYFGRLIFQYASFNNSRCFTLLLSFMASFSTMAFNLNGFNFNQSVVDSQGRVINTWADIINRADLGMEVMHERNAHNFPLDLASGDVLPVAFTAPAVNA	3	28	28	5	5	43.1
4	729	jgi|Thaps3|1669|fgenesh1_pg.C_chr_1000803	jgi|Thaps3|1669|fgenesh1_pg.C_chr_1000803	78	89572	3.1	MKFSTVILHLFISGAAASSVRRDGGRNLDETTLFTKAGKSGAKASKAAKVFKGSKAGASVPADDAAASVGGMNTSPVHIAGYDNSVRLLKREGIIDSIPTSICEKHRDVEEGAEPVHGKNVILVVGDGMGWEMIRAGAIAKQVITELEGMGVDIKEGATGDVADAAKAAFAGRSLGDYYTEGKGSGLSFQDLSGFNVMTTNTPIIGEPNDGNHYGPARSFLGNVEEHDNGMEELIVGADGNPLVFDPRDVLKGGNMVQWDDVKGGMHPWDPNYFNSAMGLPTDPSFDPEFIMQHAIDSANSASAYATGVKTGVNMMGVDLYEQPVRSILEEALSCDKSGGIMTSVPILHATPAAFVTHTNYRKNGHHLQDGYKETKPTWAMGTCASRYQPSDEMKQAMM…	1	2	2	2	2	3.1	5.166	2	*	jgi|Thaps3|1669|fgenesh1_pg.C_chr_1000803	85.21	0	gi|223993311|ref|XP_002286339.1|	alkaline phosphatase-like protein [Thalassiosira pseudonana CCMP1335] >gi|220977654|gb|EED95980.1| alkaline phosphatase-like protein [Thalassiosira pseudonana CCMP1335]	26.76	1e-13	sp|P21948|PPB_ESCF3	Alkaline phosphatase OS=Escherichia fergusonii (strain ATCC 35469 / DSM 13698 / CDC 0568-73) GN=phoA PE=3 SV=1	85.21	0	B8BRL5	B8BRL5_THAPS Alkaline phosphatase-like protein (Fragment) OS=Thalassiosira pseudonana GN=THAPSDRAFT_261067 PE=3 SV=1	all2843	228	4e-59	COG1785	Alkaline phosphatase	P	Inorganic ion transport and metabolism ;	K01077|1|1e-72|277|cyp:PCC8801_1983|alkaline phosphatase [EC:3.1.3.1]	GO:0006796//phosphate metabolic process	GO:0016791//phosphatase activity	-
4	729	jgi|Thaps3|255269|thaps1_ua_pm.chr_1000416	jgi|Thaps3|255269|thaps1_ua_pm.chr_1000416	78	65624	4.2	MGWEMIRAGAIAKQVITELEGMGVDIKEGATGDVADAAKAAFAGRSLGDYYTEGKGSGLSFQDLSGFNVMTTNTPIIGEPNDGNHYGPARSFLGNVEEHDNGMEELIVGADGNPLVFDPRDVLKGGNMVQWDDVKGGMHPWDPNYFVPMGLPTDPSFDPEFIMQHAIDSANSASAYATGVKTGVNMMGVDLYEQPVRSILEEALSCDKSGGIMTSVPILHATPAAFVTHTNYRKNGHHLQDGYKETKPTWAMGTCASRYQPSDEMKQAMMPGGSLSEEFTFLHQDPDVLAENFYDSIQDLDPDDGKKVLACFGGEYSTSGEFLVPLKNFVYCNDNMPYRGLDSSYLDRWCSVGIIDKDEDDVTIGITPNSTICNHWPEEELKNIPVMKDHVKEALKFLG…	1	2	2	2	2	3.1
5	311	jgi|Thaps3|23814|estExt_fgenesh1_pg.C_chr_80352	jgi|Thaps3|23814|estExt_fgenesh1_pg.C_chr_80352	401	61825	16.7	MKFIQLLTTTPLILVLSPTNASASFLAGKYCTYTGGQCGRDKYCQLPTGECNKRIATDMMEGNCQQPPAMCTADYNPVCGCDGKTYSNECQAFAASVSVASTGKCGNNDRDVTCTLEKGGSANSCKSNEFCAGTDGRCFDGGNGRCTTMPDMCTLEYDPVCGCDNLTYANSCEAQSMGMNVAYRGECDNVCTYTGGQCGRDKYCQLPTGECNKRIATDMMEGNCQQPPAMCTADYNPVCGCDGKTYSNECQAFAASVSVASTGKCGNNDRDVTCTLEKGGSANSCKSNEFCAGTDGRCFDGGNGRCTTMPDMCTLEYDPVCGCDNWTYANSCEAQSMGVNVDYRGECEKLVGVCVPDDRPRPVRNGVRFRFNMNGEDQICTDTNSNLYEYGEFSGVVDS…	0	23	23	6	6	16.7	1.81	23	*	jgi|Thaps3|23814|estExt_fgenesh1_pg.C_chr_80352	100	0	gi|224005785|ref|XP_002291853.1|	probable serine protease inhibitor [Thalassiosira pseudonana CCMP1335] >gi|220972372|gb|EED90704.1| probable serine protease inhibitor [Thalassiosira pseudonana CCMP1335]	28.3	9e-14	sp|P25304|AGRIN_RAT	Agrin OS=Rattus norvegicus GN=Agrn PE=1 SV=2	100	0	B8C789	B8C789_THAPS Probable serine protease inhibitor OS=Thalassiosira pseudonana GN=THAPSDRAFT_23814 PE=4 SV=1	-	-	-	-	-	-	-	K06254|1|1e-14|84.0|bta:525795|agrin	-	GO:0016787//hydrolase activity	-
6	144	jgi|Thaps3|260967|thaps1_ua_kg.chr_1000227	jgi|Thaps3|260967|thaps1_ua_kg.chr_1000227	928	38603	42.4	MSDFMINFLAGGVSGAVAKTCTAPIERVKLLIQTQDANPKIISGEVARYTGIVDCFSRVASEQGIGAFWRGNLTNIIRYFPTQAFNFAFKDGIKALFPRADKNTEFAKFFAINMASGGLAGAGSLMIVYPLDYARTRLASDVGSGKQQFSGLADCLKKTVASSGIGGLYNGIGVSIVGIIPYRGVYFGLFDTLSGLNPYQKDTNNMLRAGSKFACAQSSAIAAGYASYPMDTVRRRLQMQSEKPKEEWVYKGTADCFAKIMKDEGTSALFKGAGANALRTVGAAMVLVLYSEITAAVAASKE	1	40	40	10	10	42.4	1.51	40	*	jgi|Thaps3|260967|thaps1_ua_kg.chr_1000227	100	2e-168	gi|223993143|ref|XP_002286255.1|	adenine nucleotide translocator; ATP/ADP translocase [Thalassiosira pseudonana CCMP1335] >gi|220977570|gb|EED95896.1| adenine nucleotide translocator; ATP/ADP translocase [Thalassiosira pseudonana CCMP1335]	60.48	4e-90	sp|P31692|ADT_PARKE	ADP,ATP carrier protein OS=Parachlorella kessleri PE=3 SV=1	100	2e-167	B8BR30	B8BR30_THAPS Adenine nucleotide translocator; ATP/ADP translocase OS=Thalassiosira pseudonana GN=ANT1 PE=3 SV=1	-	-	-	-	-	-	-	K05863|1|4e-168|592|tps:THAPSDRAFT_39143|solute carrier family 25 (mitochondrial carrier; adenine nucleotide translocator)	GO:0006810//transport	-	GO:0019866//organelle inner membrane;GO:0031224//intrinsic to membrane
6	144	jgi|Thaps3|26697|estExt_Genewise1.C_chr_10482	jgi|Thaps3|26697|estExt_Genewise1.C_chr_10482	928	38603	42.4	MSDFMINFLAGGVSGAVAKTCTAPIERVKLLIQTQDANPKIISGEVARYTGIVDCFSRVASEQGIGAFWRGNLTNIIRYFPTQAFNFAFKDGIKALFPRADKNTEFAKFFAINMASGGLAGAGSLMIVYPLDYARTRLASDVGSGKQQFSGLADCLKKTVASSGIGGLYNGIGVSIVGIIPYRGVYFGLFDTLSGLNPYQKDTNNMLRAGSKFACAQSSAIAAGYASYPMDTVRRRLQMQSEKPKEEWVYKGTADCFAKIMKDEGTSALFKGAGANALRTVGAAMVLVLYSEITAAVAASKE	1	40	40	10	10	42.4
7	1111	jgi|Thaps3|262584|thaps1_ua_kg.chr_5000223	jgi|Thaps3|262584|thaps1_ua_kg.chr_5000223	31	14676	4.1	MSAEEVAKAFVAHFYQAFDTGVDGLAGLYSPSSMLTFEGQQVQGSEAIIAKLRGVGQVKHQVKTTDIQPSNDPNAIVIFVTGAIQIGGDNPLHFCEFFHLVGTGPGQYYVHNDVFRLNYGL	1	4	4	1	1	4.1	1.591	4	*	jgi|Thaps3|262584|thaps1_ua_kg.chr_5000223	100	8e-66	gi|224001342|ref|XP_002290343.1|	hypothetical protein THAPSDRAFT_22822 [Thalassiosira pseudonana CCMP1335] >gi|220973765|gb|EED92095.1| hypothetical protein THAPSDRAFT_22822 [Thalassiosira pseudonana CCMP1335]	48.78	2e-28	sp|Q9C7F5|NTF2_ARATH	Nuclear transport factor 2 OS=Arabidopsis thaliana GN=NTF2 PE=2 SV=1	100	1e-64	B8C3C1	B8C3C1_THAPS Putative uncharacterized protein OS=Thalassiosira pseudonana GN=THAPSDRAFT_22822 PE=4 SV=1	-	-	-	-	-	-	-	-	GO:0051169//nuclear transport;GO:0006605//protein targeting	GO:0017016//Ras GTPase binding	GO:0012505//endomembrane system;GO:0043231//intracellular membrane-bounded organelle;GO:0016020//membrane
7	1111	jgi|Thaps3|28375|estExt_Genewise1.C_chr_50457	jgi|Thaps3|28375|estExt_Genewise1.C_chr_50457	31	14676	4.1	MSAEEVAKAFVAHFYQAFDTGVDGLAGLYSPSSMLTFEGQQVQGSEAIIAKLRGVGQVKHQVKTTDIQPSNDPNAIVIFVTGAIQIGGDNPLHFCEFFHLVGTGPGQYYVHNDVFRLNYGL	1	4	4	1	1	4.1
8	508	jgi|Thaps3|1179|fgenesh1_pg.C_chr_1000313	jgi|Thaps3|1179|fgenesh1_pg.C_chr_1000313	161	170816	3	MRFALAAALIGGIGSAAAQSLNFIDRNYYAYGYADGVTEGVPNGYAFGMGGLEKTSYDAKEKLLYGVSEQGFITLIDYSNGPVDAPQLPIVITDDNTYTDIHVCAEQGILFAVTKDDPNPGTVTIYKAATRDGDTVVAPEAVHSVQVGFGPDHVNPNADCSILAVANEGEAKYDDVEGLINPVGSVSLVKGPFLDAATAPTVTDVAFPWTDEELLAKGVHLPLSLNAMEYWDDYSAIADDIDFSVARASYTGAMGLEPEWLVWSADESYVLVNLQENSALVKVNVADEVAEDIYAYGLKSWEETPIDIIEDDGCATMPTVPGLFSTLTPDSIEAIFIDGETYIATANEGDDAEYGDFEEKLKAKDIFDGSELGMLNATADPTIFDPASPMTSQSAYFNG…	0	6	3	3	2	3	4.624	3	*	jgi|Thaps3|1179|fgenesh1_pg.C_chr_1000313	99.65	6e-152	gi|223992817|ref|XP_002286092.1|	alkaline phosphatase [Thalassiosira pseudonana CCMP1335] >gi|220977407|gb|EED95733.1| alkaline phosphatase [Thalassiosira pseudonana CCMP1335]	27.85	2e-10	sp|P08472|M130_STRPU	Mesenchyme-specific cell surface glycoprotein OS=Strongylocentrotus purpuratus PE=2 SV=2	91.51	0	B8BQ67	B8BQ67_THAPS Alkaline phosphatase (Fragment) OS=Thalassiosira pseudonana GN=THAPSDRAFT_260835 PE=4 SV=1	-	-	-	-	-	-	-	K01077|1|2e-132|476|bme:BMEII0655|alkaline phosphatase [EC:3.1.3.1]	-	GO:0016791//phosphatase activity	-
9	496	jgi|Thaps3|18419|gw1.13.172.1	jgi|Thaps3|18419|gw1.13.172.1	167	17025	6	MRHRKKLPKLGKPADQRKALLRALTTEIIRHGRIKTTLVRAKAVRKHVDHMIELGKRGDLHARRQALGWVYDKDLVHSLFEAAPERYGERNGGYTRVLRTMPRQGDNAKMAVIELV	4	6	6	1	1	6	1.681	6	*	jgi|Thaps3|18419|gw1.13.172.1	100	4e-61	gi|224009071|ref|XP_002293494.1|	RK17, ribosomal protein 17 50S large ribosomal subunit, chloroplast [Thalassiosira pseudonana CCMP1335] >gi|220970894|gb|EED89230.1| RK17, ribosomal protein 17 50S large ribosomal subunit, chloroplast [Thalassiosira pseudonana CCMP1335]	72.41	2e-43	sp|B8HMS9|RL17_CYAP4	50S ribosomal protein L17 OS=Cyanothece sp. (strain PCC 7425 / ATCC 29141) GN=rplQ PE=3 SV=1	100	6e-60	B8CAZ9	B8CAZ9_THAPS RK17, ribosomal protein 17 50S large ribosomal subunit, chloroplast OS=Thalassiosira pseudonana GN=RK17 PE=3 SV=1	all4190	171	2e-43	COG0203	Ribosomal protein L17	J	Translation, ribosomal structure and biogenesis ;	K02879|1|8e-61|234|tps:THAPSDRAFT_37166|large subunit ribosomal protein L17	GO:0010467//gene expression	GO:0003723//RNA binding;GO:0005198//structural molecule activity	GO:0030529//ribonucleoprotein complex;GO:0009536//plastid
9	496	jgi|Thaps3|19331|gw1.13.204.1	jgi|Thaps3|19331|gw1.13.204.1	167	17961	5.6	SSRTSSLSMMRHRKKLPKLGKPADQRKALLRALTTEIIRHGRIKTTLVRAKAVRKHVDHMIELGKRGDLHARRQALGWVYDKDLVHSLFEAAPERYGERNGGYTRVLRTMPRQGDNAKMAVIELV	4	6	6	1	1	6
9	496	jgi|Thaps3|263969|thaps1_ua_kg.chr_13000017	jgi|Thaps3|263969|thaps1_ua_kg.chr_13000017	167	17156	6	MMRHRKKLPKLGKPADQRKALLRALTTEIIRHGRIKTTLVRAKAVRKHVDHMIELGKRGDLHARRQALGWVYDKDLVHSLFEAAPERYGERNGGYTRVLRTMPRQGDNAKMAVIELV	4	6	6	1	1	6
9	496	jgi|Thaps3|37082|e_gw1.13.204.1	jgi|Thaps3|37082|e_gw1.13.204.1	167	19332	5.1	MSNNPAFAPSPRTSSRTSSLSMMRHRKKLPKLGKPADQRKALLRALTTEIIRHGRIKTTLVRAKAVRKHVDHMIELGKRGDLHARRQALGWVYDKDLVHSLFEAAPERYGERNGGYTRVLRTMPRQGDNAKMAVIELV	4	6	6	1	1	6
9	496	jgi|Thaps3|9322|fgenesh1_pg.C_chr_13000042	jgi|Thaps3|9322|fgenesh1_pg.C_chr_13000042	167	17025	6	MRHRKKLPKLGKPADQRKALLRALTTEIIRHGRIKTTLVRAKAVRKHVDHMIELGKRGDLHARRQALGWVYDKDLVHSLFEAAPERYGERNGGYTRVLRTMPRQGDNAKMAVIELV	4	6	6	1	1	6
Down-regulated proteins
1	865	jgi|Thaps3|19869|gw1.2.780.1	jgi|Thaps3|19869|gw1.2.780.1	54	17128	17	DLVSRDYTIHLAKHTHKTTFKAKTPRGIKKIKEFAQKAMGTKDVRIDTDVNKFVWAQGVRNPPKRIRVRLSRKRNEDEDAEEKLYTLVQLVKVSTFKGLSTENVDS	4	3	3	2	2	17	0.552	3	*	jgi|Thaps3|19869|gw1.2.780.1	100	3e-47	gi|223996389|ref|XP_002287868.1|	predicted protein [Thalassiosira pseudonana CCMP1335] >gi|220976984|gb|EED95311.1| predicted protein [Thalassiosira pseudonana CCMP1335]	60.38	2e-29	sp|Q9XGL4|RL31_CYAPA	60S ribosomal protein L31 OS=Cyanophora paradoxa GN=RPL31 PE=3 SV=1	100	4e-46	B8BUM0	B8BUM0_THAPS Predicted protein OS=Thalassiosira pseudonana GN=THAPSDRAFT_27101 PE=4 SV=1	YLR406c	105	1e-23	COG2097	Ribosomal protein L31E	J	Translation, ribosomal structure and biogenesis ;	K02910|1|5e-47|187|tps:THAPSDRAFT_27101|large subunit ribosomal protein L31e	GO:0010467//gene expression;GO:0044267//cellular protein metabolic process	GO:0005198//structural molecule activity	GO:0030529//ribonucleoprotein complex
1	865	jgi|Thaps3|20035|gw1.2.799.1	jgi|Thaps3|20035|gw1.2.799.1	54	16926	17.3	DLVSRDYTIHLAKHTHKTTFKAKTPRGIKKIKEFAQKAMGTKDVRIDTDVNKFVWAQGVRNPPKRIRVRLSRKRNEDEDAEEKLYTLVQLVKVSTFKGLSTENV	4	3	3	2	2	17
1	865	jgi|Thaps3|19931|gw1.2.788.1	jgi|Thaps3|19931|gw1.2.788.1	54	18602	15.9	MARERKAKPDLVSRDYTIHLAKHTHKTTFKAKTPRGIKKIKEFAQKAMGTKDVRIDTDVNKFVWAQGVRNPPKRIRVRLSRKRNEDEDAEEKLYTLVQLVKVSTFKGLSTENV	4	3	3	2	2	17
1	865	jgi|Thaps3|27099|estExt_Genewise1.C_chr_20391	jgi|Thaps3|27099|estExt_Genewise1.C_chr_20391	54	10378	26.1	MGTKDVRIDTDVNKFVWAQGVRNPPKRIRVRLSRKRNEDEDAEEKLYTLVQLVKVSTFKGLSTENVDSA	4	3	3	2	2	17
1	865	jgi|Thaps3|27101|estExt_Genewise1.C_chr_20393	jgi|Thaps3|27101|estExt_Genewise1.C_chr_20393	54	18875	15.5	MARERKAKPDLVSRDYTIHLAKHTHKTTFKAKTPRGIKKIKEFAQKAMGTKDVRIDTDVNKFVWAQGVRNPPKRIRVRLSRKRNEDEDAEEKLYTLVQLVKVSTFKGLSTENVDSA	4	3	3	2	2	17
2	429	jgi|Thaps3|17178|gw1.2.479.1	jgi|Thaps3|17178|gw1.2.479.1	221	35371	24.3	NLFDRFTRVAKSNINNVLKSLEDPEKIMNQALEDMQTDLVKVRQSYAEITATQRRLMKQKEQAEALAEDWYKRAQLALSKGEEGLAKEALTRRQQQVETMEGLKLQIDMQATAVDKLYEGMQALEAKILESKSKKEQMVARARTAQSTQKVNDMLGGITGMTSMDAFNRMEEKVEALEAAAEVSAEMGALSGNALPGSKASSLESQFKMLEAGSSVDKELEEMKKMLGSTSSASKSSGGTDEELERLKREA	2	9	9	4	4	24.3	0.539	9	*	jgi|Thaps3|17178|gw1.2.479.1	100	3e-120	gi|223995719|ref|XP_002287533.1|	predicted protein [Thalassiosira pseudonana CCMP1335] >gi|220976649|gb|EED94976.1| predicted protein [Thalassiosira pseudonana CCMP1335]	44.05	4e-41	sp|O80796|VIPP1_ARATH	Membrane-associated protein VIPP1, chloroplastic OS=Arabidopsis thaliana GN=VIPP1 PE=1 SV=1	100	3e-119	B8BVQ1	B8BVQ1_THAPS Predicted protein OS=Thalassiosira pseudonana GN=THAPSDRAFT_32459 PE=4 SV=1	all2343	176	3e-44	COG1842	Phage shock protein A (IM30), suppresses sigma54-dependent transcription	KT	Transcription ; Signal transduction mechanisms ;	K03969|1|5e-120|432|tps:THAPSDRAFT_32459|phage shock protein A	GO:0009668//plastid membrane organization	-	GO:0009526//plastid envelope;GO:0009532//plastid stroma;GO:0009534//chloroplast thylakoid;GO:0000229//cytoplasmic chromosome
2	429	jgi|Thaps3|32459|e_gw1.2.479.1	jgi|Thaps3|32459|e_gw1.2.479.1	221	35672	24	MNLFDRFTRVAKSNINNVLKSLEDPEKIMNQALEDMQTDLVKVRQSYAEITATQRRLMKQKEQAEALAEDWYKRAQLALSKGEEGLAKEALTRRQQQVETMEGLKLQIDMQATAVDKLYEGMQALEAKILESKSKKEQMVARARTAQSTQKVNDMLGGITGMTSMDAFNRMEEKVEALEAAAEVSAEMGALSGNALPGSKASSLESQFKMLEAGSSVDKELEEMKKMLGSTSSASKSSGGTDEELERLKREAGL	2	9	9	4	4	24.3
2	429	jgi|Thaps3|2915|fgenesh1_pg.C_chr_2000870	jgi|Thaps3|2915|fgenesh1_pg.C_chr_2000870	221	40934	20	MNFRTALVVLASIASSDAFSTASTFTRRNLPLQPTSTSASPSYPSSSSALSMNLFDRFTRVAKSNINNVLKSLEDPEKIMNQALEDMQTDLVKVRQSYAEITATQRRLMKQKEQAEALAEDWYKRAQLALSKGEEGLAKEALTRRQQQVETMEGLKLQIDMQATAVDKLYEGMQALEAKILESKSKKEQMVARARTAQSTQKVNDMLGGITGMTSMDAFNRMEEKVEALEAAAEVSAEMGALSGNALPGSKASSLESQFKMLEAGSSVDKELEEMKKMLGSTSSASKSSGGTDEELERLKREAGL	2	9	9	4	4	24.3
3	207	jgi|Thaps3|10417|fgenesh1_pg.C_chr_16a000098	jgi|Thaps3|10417|fgenesh1_pg.C_chr_16a000098	630	28705	43.8	MVKYTNLIATLALVGSASAFAPAPFTRPRSTLFMSEEPAAPAIKSGAIVPINEETVEFTAGILGGVVGFALGGPALGAITAAAANYASKTDAEVGEVLSAVSKTTIEIYNYFAKLDSKYEVLDKAKAQLESALDKVKSSENANPETIEKIESALSNTNKKIREINDEYDLVGTGMTALGVVGDLVEKAIIKAGELNEEYSLSSKAMAAINDAVEKAKSR	0	21	21	7	7	43.8	0.559	20	*	jgi|Thaps3|10417|fgenesh1_pg.C_chr_16a000098	100	8e-107	gi|224014104|ref|XP_002296715.1|	predicted protein [Thalassiosira pseudonana CCMP1335] >gi|220968570|gb|EED86916.1| predicted protein [Thalassiosira pseudonana CCMP1335]	-	-	-	-	100	9e-106	B8LCK9	B8LCK9_THAPS Predicted protein OS=Thalassiosira pseudonana GN=THAPSDRAFT_10417 PE=4 SV=1	-	-	-	-	-	-	-	-	-	-
4	373	jgi|Thaps3|255232|thaps1_ua_pm.chr_1000379	jgi|Thaps3|255232|thaps1_ua_pm.chr_1000379	293	26901	20.3	MTVKAPIVVTGDNIDLTPALSDYVNSKIEKTVGKLPLAVSHCDVYLTVNKNPKVEDAHTAEVVTTLKGTTFRVAESSPDMYASIDLVAARLARKLRKYKERRLDGYHGGPNMGENIAEVLNAIEVDESEDGAEEESYIDPDQAVVTKVKSFDLSTPISIKEAIFALDYIDHDFYVFRDEETNEVSVVYKRNAGGVGLIQPEQ	2	9	9	3	3	20.3	0.625	9	*	jgi|Thaps3|255232|thaps1_ua_pm.chr_1000379	97.52	1e-100	gi|223994401|ref|XP_002286884.1|	light-repressed protein a [Thalassiosira pseudonana CCMP1335] >gi|220978199|gb|EED96525.1| light-repressed protein a [Thalassiosira pseudonana CCMP1335]	38.27	3e-32	sp|P74518|LRTA_SYNY3	Light-repressed protein A homolog OS=Synechocystis sp. (strain PCC 6803 / Kazusa) GN=lrtA PE=3 SV=1	97.52	1e-99	B8BRE6	B8BRE6_THAPS Light-repressed protein a OS=Thalassiosira pseudonana GN=THAPSDRAFT_31006 PE=4 SV=1	sll0947	144	7e-35	COG1544	Ribosome-associated protein Y (PSrp-1)	J	Translation, ribosomal structure and biogenesis ;	K05808|1|3e-33|143|amr:AM1_3087|putative sigma-54 modulation protein	GO:0008152//metabolic process	-	-
4	373	jgi|Thaps3|261037|thaps1_ua_kg.chr_1000297	jgi|Thaps3|261037|thaps1_ua_kg.chr_1000297	293	26901	20.3	MTVKAPIVVTGDNIDLTPALSDYVNSKIEKTVGKLPLAVSHCDVYLTVNKNPKVEDAHTAEVVTTLKGTTFRVAESSPDMYASIDLVAARLARKLRKYKERRLDGYHGGPNMGENIAEVLNAIEVDESEDGAEEESYIDPDQAVVTKVKSFDLSTPISIKEAIFALDYIDHDFYVFRDEETNEVSVVYKRNAGGVGLIQPEQ	2	9	9	3	3	20.3
4	373	jgi|Thaps3|30883|e_gw1.1.697.1	jgi|Thaps3|30883|e_gw1.1.697.1	293	27205	20.3	MTVKAPIVVTGDNIDLTPALSDYVNSKIEKTVGKLPLAVSHCDVYLTVNKNPKVKDAHTAEVVTTLKGTTFRVAESSPDMYASIDLVAARLARKLRKYKERRLDGYHGGPNMGENIAEVLNAIEVDESEDGAEEESYIDPDQAVVTKVKSFDLSTPISIKEAIFALDYIDHDFYVFRDEETNEVSVVYKRNAGGVGLIQPEQ	2	9	9	3	3	20.3
5	138	jgi|Thaps3|10280|fgenesh1_pg.C_chr_15000270	jgi|Thaps3|10280|fgenesh1_pg.C_chr_15000270	982	21167	22.5	MKLSLLLVLPFTSAFAPATQGPQTTALNAQMGDRKAFLAAAGASIFAAVPLIANAGTMGQESVNDPTETWESGVPSAAAKAARTARYSNARTQMTSSFPPQKRLTLERKSPVTRLDINAPTFEKYRTSLPGLANLASSAGNPLKLHDIWRLLKQYDLVGSTGTTFCSSVLAVR	0	38	38	3	3	22.5	0.608	38	*	jgi|Thaps3|10280|fgenesh1_pg.C_chr_15000270	100	4e-80	gi|224010373|ref|XP_002294144.1|	predicted protein [Thalassiosira pseudonana CCMP1335] >gi|220970161|gb|EED88499.1| predicted protein [Thalassiosira pseudonana CCMP1335]	-	-	-	-	100	4e-79	B8CDP8	B8CDP8_THAPS Predicted protein OS=Thalassiosira pseudonana GN=THAPSDRAFT_10280 PE=4 SV=1	-	-	-	-	-	-	-	-	-	-
6	47	jgi|Thaps3|22117|estExt_fgenesh1_pg.C_chr_40121	jgi|Thaps3|22117|estExt_fgenesh1_pg.C_chr_40121	3386	29019	40.4	MRESIVTGCSADLRRQRSRSTLFYTTSAFYQVKSINMKVSAALVIASVASTSAFTVQNGNARQSTQLNESIFKKISNLDLWAPVADSNDYGARSKKNIKVGQLTDRSYVPMGLTKAQYEKIRADEVAKKGANYQKNVAKAGKFENYTEFYLKRGTDLGGSWFNAPNKGHKMVKTKYDWSGQTTGATPMWTGVTAKNKK	0	125	125	7	7	40.4	0.557	121	*	jgi|Thaps3|22117|estExt_fgenesh1_pg.C_chr_40121	100	3e-104	gi|223999939|ref|XP_002289642.1|	predicted protein [Thalassiosira pseudonana CCMP1335] >gi|220974850|gb|EED93179.1| predicted protein [Thalassiosira pseudonana CCMP1335]	-	-	-	-	100	3e-103	B8C148	B8C148_THAPS Predicted protein OS=Thalassiosira pseudonana GN=THAPSDRAFT_22117 PE=4 SV=1	-	-	-	-	-	-	-	-	-	-
7	698	jgi|Thaps3|6155|fgenesh1_pg.C_chr_6000310	jgi|Thaps3|6155|fgenesh1_pg.C_chr_6000310	86	24254	13	MKSFAVAATAAIAICSTDVRAFSSFNGQQIQNGARNAGRSMTMEYIPSGMSKEQWRKIKEAEANKTKGKDLGKVGITSFKSRSFSEWQKAGGKNLFPVDPKSVKSQDEIPYMQRAGGSADGSDLKGGAAKKGPTFFQFGGKKKEPEPEPEPEKKTNWWTLG	0	4	4	2	2	13	0.496	4	*	jgi|Thaps3|6155|fgenesh1_pg.C_chr_6000310	100	9e-72	gi|224002769|ref|XP_002291056.1|	predicted protein [Thalassiosira pseudonana CCMP1335] >gi|220972832|gb|EED91163.1| predicted protein [Thalassiosira pseudonana CCMP1335]	-	-	-	-	100	1e-70	B8C5Q7	B8C5Q7_THAPS Predicted protein OS=Thalassiosira pseudonana GN=THAPSDRAFT_6155 PE=4 SV=1	-	-	-	-	-	-	-	-	-	-
8	582	jgi|Thaps3|3141|fgenesh1_pg.C_chr_3000075	jgi|Thaps3|3141|fgenesh1_pg.C_chr_3000075	125	32217	8.8	MKTAAIFVLAAAAPAAAFAPSNNGRMATSISATFDRRDAINNIAKLVGGAIAIGANVDPAFAASNPALGGWRSKGKGGGDGTFVPGKGMREKHSFDELVSASNPALGGWRSKKKGGGDGTFQPGKGMRAHESYDELVAASNPALGGWRGKKKGGGDGTFEPGKGMRAHESYDELVAASNPALGGWRGKKKGGGDGTFVPGKGMRAHESFDELVAASNPALGGWRGKSKGGGDGTFVPGKGMRSRDFFSDLA	0	8	8	2	2	8.8	0.554	8	*	jgi|Thaps3|3141|fgenesh1_pg.C_chr_3000075	100	9e-88	gi|223997004|ref|XP_002288175.1|	predicted protein [Thalassiosira pseudonana CCMP1335] >gi|220975283|gb|EED93611.1| predicted protein [Thalassiosira pseudonana CCMP1335]	-	-	-	-	100	1e-86	B8BWX7	B8BWX7_THAPS Predicted protein OS=Thalassiosira pseudonana GN=THAPSDRAFT_3141 PE=4 SV=1	-	-	-	-	-	-	-	-	-	-
9	463	jgi|Thaps3|20362|gw1.14.301.1	jgi|Thaps3|20362|gw1.14.301.1	192	10453	12.2	RIEYSEKYADEENEYRHVILPKELAKTLPKTRLLTENEWRSIGVQQSRGWEHYAIHRPEPHILLFRRPLGTDPQ	9	13	13	1	1	12.2	0.556	13	*	jgi|Thaps3|20362|gw1.14.301.1	100	5e-37	gi|224009970|ref|XP_002293943.1|	cyclin-dependent kinase [Thalassiosira pseudonana CCMP1335] >gi|220970615|gb|EED88952.1| cyclin-dependent kinase [Thalassiosira pseudonana CCMP1335]	77.14	9e-27	sp|Q6PS57|CKS1_ORYSJ	Cyclin-dependent kinases regulatory subunit 1 OS=Oryza sativa subsp. japonica GN=CKS1 PE=2 SV=1	100	8e-36	B8CCG9	B8CCG9_THAPS Cyclin-dependent kinase (Fragment) OS=Thalassiosira pseudonana GN=cdk1 PE=4 SV=1	-	-	-	-	-	-	-	K02219|1|1e-36|154|tps:THAPSDRAFT_37427|cyclin-dependent kinase regulatory subunit CKS1	GO:0006261//DNA-dependent DNA replication;GO:0007049//cell cycle;GO:0006796//phosphate metabolic process	GO:0019887//protein kinase regulator activity;GO:0005488//binding;GO:0016772//transferase activity, transferring phosphorus-containing groups	GO:0044424//intracellular part
9	463	jgi|Thaps3|30027|estExt_Genewise1.C_chr_140176	jgi|Thaps3|30027|estExt_Genewise1.C_chr_140176	192	13803	9.1	RIEYSEKYADEENEYRHVILPKELAKTLPKTRLLTENEWRSIGVQQSRGWEHYAIHRPEPHILLFRRPLGTDPQTGAVNPELKRLALEEYKGQFGLRGN	9	13	13	1	1	12.2
9	463	jgi|Thaps3|259578|thaps1_ua_pm.chr_14000114	jgi|Thaps3|259578|thaps1_ua_pm.chr_14000114	192	11074	11.1	MSSSRIEYSEKYADEENEYRHVILPKELAKTLPKTRLLTENEWRSIGVQQSRGWEHYAIHRPEPHILLFRRPLGTDPQTGA	9	13	13	1	1	12.2
9	463	jgi|Thaps3|20400|gw1.14.302.1	jgi|Thaps3|20400|gw1.14.302.1	192	9954	13	RIEYSEKYADEENEYRHVILPKELAKTLPKTRLLTENEWRSIGVQQSRGWEHYAIHRPEPHILLFRRPL	9	13	13	1	1	12.2
9	463	jgi|Thaps3|37427|e_gw1.14.301.1	jgi|Thaps3|37427|e_gw1.14.301.1	192	10845	11.5	MSSSRIEYSEKYADEENEYRHVILPKELAKTLPKTRLLTENEWRSIGVQQSRGWEHYAIHRPEPHILLFRRPLGTDPQ	9	13	13	1	1	12.2
9	463	jgi|Thaps3|264180|thaps1_ua_kg.chr_14000087	jgi|Thaps3|264180|thaps1_ua_kg.chr_14000087	192	10781	11.5	RIEYSEKYADEENEYRHVILPKELAKTLPKTRLLTENEWRSIGVQQSRGWEHYAIHRPEPHILLFRRPLGTDPQTGAV	9	13	13	1	1	12.2
9	463	jgi|Thaps3|37475|e_gw1.14.307.1	jgi|Thaps3|37475|e_gw1.14.307.1	192	10717	11.7	MSSSRIEYSEKYADEENEYRHVILPKELAKTLPKTRLLTENEWRSIGVQQSRGWEHYAIHRPEPHILLFRRPLGTDP	9	13	13	1	1	12.2
9	463	jgi|Thaps3|24860|estExt_fgenesh1_pg.C_chr_140198	jgi|Thaps3|24860|estExt_fgenesh1_pg.C_chr_140198	192	14195	8.7	MSSSRIEYSEKYADEENEYRHVILPKELAKTLPKTRLLTENEWRSIGVQQSRGWEHYAIHRPEPHILLFRRPLGTDPQTGAVNPELKRLALEEYKGQFGLRGN	9	13	13	1	1	12.2
9	463	jgi|Thaps3|37487|e_gw1.14.302.1	jgi|Thaps3|37487|e_gw1.14.302.1	192	10347	12.3	MSSSRIEYSEKYADEENEYRHVILPKELAKTLPKTRLLTENEWRSIGVQQSRGWEHYAIHRPEPHILLFRRPL	9	13	13	1	1	12.2
9	463	jgi|Thaps3|20439|gw1.14.307.1	jgi|Thaps3|20439|gw1.14.307.1	192	10325	12.3	RIEYSEKYADEENEYRHVILPKELAKTLPKTRLLTENEWRSIGVQQSRGWEHYAIHRPEPHILLFRRPLGTDP	9	13	13	1	1	12.2
10	520	jgi|Thaps3|24162|estExt_fgenesh1_pg.C_chr_100157	jgi|Thaps3|24162|estExt_fgenesh1_pg.C_chr_100157	155	31936	18.2	MRVALSSALVLLACTGSDAFAPSTRSTPICRNVALFSTEAAASTEGASSAMADSGKPPAHADGDANVDMDADIPTTLPSDVGMDYVPLATMLATGQLAEADQFTRDALIVLAGSKAKGRDFVYFTEVKNIPSTDLATIERLWTKFSGGKFGYSVQKQIWKKSKGDFEVWCNKIGWTTKDGEIERKKRWFGASEFTYDVKKAPKGHLPLTSALRGTSLIKELLNHPVWENDDWQKEP	3	9	9	4	4	18.2	0.664	9	*	jgi|Thaps3|24162|estExt_fgenesh1_pg.C_chr_100157	100	5e-84	gi|224007735|ref|XP_002292827.1|	hypothetical protein THAPSDRAFT_263658 [Thalassiosira pseudonana CCMP1335] >gi|220971689|gb|EED90023.1| hypothetical protein THAPSDRAFT_263658 [Thalassiosira pseudonana CCMP1335]	43.59	1e-26	sp|P72583|YC53L_SYNY3	Ycf53-like protein OS=Synechocystis sp. (strain PCC 6803 / Kazusa) GN=sll0558 PE=1 SV=1	100	6e-83	B8C9C4	B8C9C4_THAPS Putative uncharacterized protein (Fragment) OS=Thalassiosira pseudonana GN=THAPSDRAFT_263658 PE=4 SV=1	all9020	56.6	3e-08	COG5635	Predicted NTPase (NACHT family)	T	Signal transduction mechanisms ;	K00924|1|5e-08|60.1|cya:CYA_2756| [EC:2.7.1.-]	-	-
10	520	jgi|Thaps3|267038|estExt_thaps1_ua_pm.C_chr_100071	jgi|Thaps3|267038|estExt_thaps1_ua_pm.C_chr_100071	155	24829	25.6	MDADIPTTLPSDVGMDYVPLATMLATGQLAEADQFTRDALIVLAGSKAKGRDFVYFTEVKNIPSTDLATIERLWTKFSGGKFGYSVQKQIWKKSKGDFEVWCNKIGWTTKDGEIERKKRWFGASEFTYDVKKAPKGHLPLTSALRGTSLIKELLNHPVWENDDWQKEP	3	9	9	4	4	18.2
10	520	jgi|Thaps3|269500|estExt_thaps1_ua_kg.C_chr_100048	jgi|Thaps3|269500|estExt_thaps1_ua_kg.C_chr_100048	155	23416	27.9	MDYVPLATMLATGQLAEADQFTRDALIVLAGSKAKGRDFVYFTEVKNIPSTDLATIERLWTKFSGGKFGYSVQKQIWKKSKGDFEVWCNKIGWTTKDGEIERKKRWFGASEFTYDVKKAPKGHLPLTSALRGTSLIKELLNHPVWENDDWQKEP	3	9	9	4	4	18.2
10	520	jgi|Thaps3|263658|thaps1_ua_kg.chr_10000048	jgi|Thaps3|263658|thaps1_ua_kg.chr_10000048	155	22539	28.5	LPSDVGMDYVPLATMLATGQLAEADQFTRDALIVLAGSKAKGRDFVYFTEVKNIPSTDLATIERLWTKFSGGKFGYSVQKQIWKKSKGDFEVWCNKIGWTTKDGEIERKKRWFGASEFTYDVKKAPKGHLPLTSALRGTSLIKELLNHPVW	3	9	9	4	4	18.2
11	137	jgi|Thaps3|6817|fgenesh1_pg.C_chr_7000200	jgi|Thaps3|6817|fgenesh1_pg.C_chr_7000200	984	65327	27.4	MMKVSKAVLGAALLSTASGFNIQPTAWTPRHLVATTSTSSTPSVLFMADYDDSYPSDSSEDTHFTVEEDSTIDVQNKPSSAAESVVSSIMDFLPPSITSMGTITSYDRASINEAILKLEALNPTEDPVYSPLLNGVWILRYAGGYSDPKIPSPTRDLALFLYSGGYSPGLFALSLAQKLPSQLVELGDLEISISRAQPRIEAKIDVKLFGGSQDEVVVKARLDEDSGLRFTETYESASVLGQVVDIPEALQYSRDLYVSYVDEDILVVRDGSGVPEILVRKLYYCASRTLFVLRETDMYPHWIQCYEQGAMEDSLISTIVRFVHDALASSFRQPPHNFNDGAYSNSAITSFDIPMPFAAIAFCALAIERILYAYCFICTDSFKKSVDSNKFPGLSTIPK…	0	32	32	9	9	27.4	0.648	32	*	jgi|Thaps3|6817|fgenesh1_pg.C_chr_7000200	100	0	gi|224004214|ref|XP_002295758.1|	predicted protein [Thalassiosira pseudonana CCMP1335] >gi|209585790|gb|ACI64475.1| predicted protein [Thalassiosira pseudonana CCMP1335]	29.11	8e-15	sp|Q8S9M1|PAP13_ARATH	Probable plastid-lipid-associated protein 13, chloroplastic OS=Arabidopsis thaliana GN=PAP13 PE=1 SV=2	100	0	B5YMK1	B5YMK1_THAPS Predicted protein OS=Thalassiosira pseudonana GN=THAPS_6817 PE=4 SV=1	-	-	-	-	-	-	-	K00551|1|5e-06|55.5|spu:581512|phosphatidylethanolamine N-methyltransferase [EC:2.1.1.17]	GO:0019637//organophosphate metabolic process	GO:0008168//methyltransferase activity	GO:0009536//plastid
12	606	jgi|Thaps3|24843|estExt_fgenesh1_pg.C_chr_140168	jgi|Thaps3|24843|estExt_fgenesh1_pg.C_chr_140168	116	47947	9.5	MRLLWSLSVLFVTSSSVAAFAPSNHAAALRSSALNSAVAAADVMAKQEATLEKLRAKDQSSGAVAKDVDLLLHISNINNRRGRATFRHPLVNSVASSPLYYKSHRLYFNPLLLPRIQDLNVVFEDEHIVVVSKPSGVLTVPGKDESNPSLNKAVFDRYGSESGRMDKMVVHRLGMDTSGLVVFARTNAALRAMNALFRTRKVTRKYEALVCGHVSQDEGSIDLPLMRDYECPPFMRVSTDDHQRALIELDADEVGKKLLESPKDSLTKYEVVSREDMGGHDVSRLILTSISGRTHQLNVHCAAIGHPIVGDTVYGYNGEAASNGGLDAVDLPADKASDDLQKAIAEACAGKPMCVHAKSISFRHPVTKEDLSFESNASF	2	4	4	3	3	9.5	0.634	4	*	jgi|Thaps3|24843|estExt_fgenesh1_pg.C_chr_140168	85.03	1e-159	gi|224009938|ref|XP_002293927.1|	psedouridylate synthase [Thalassiosira pseudonana CCMP1335] >gi|220970599|gb|EED88936.1| psedouridylate synthase [Thalassiosira pseudonana CCMP1335]	33.97	2e-35	sp|Q9CK02|RLUA_PASMU	Ribosomal large subunit pseudouridine synthase A OS=Pasteurella multocida (strain Pm70) GN=rluA PE=3 SV=1	85.03	1e-158	B8CCE1	B8CCE1_THAPS Psedouridylate synthase OS=Thalassiosira pseudonana GN=THAPSDRAFT_269765 PE=3 SV=1	PM1836	150	4e-36	COG0564	Pseudouridylate synthases, 23S RNA-specific	J	Translation, ribosomal structure and biogenesis ;	K06177|1|1e-34|149|pmu:PM1836|ribosomal large subunit pseudouridine synthase A [EC:5.4.99.12]	GO:0009451//RNA modification	GO:0003676//nucleic acid binding;GO:0016866//intramolecular transferase activity;GO:0016836//hydro-lyase activity	-
12	606	jgi|Thaps3|269765|estExt_thaps1_ua_kg.C_chr_140074	jgi|Thaps3|269765|estExt_thaps1_ua_kg.C_chr_140074	116	41793	10.9	MRLLWSLSVLFVTSSSVAAFAPSNHAAALRSSALNSAVAAADVMAKQEATLEKLRAKDQSSGAVAKDDLNVVFEDEHIVVVSKPSGVLTVPGKDESNPSLNKAVFDRYGSESGRMDKMVVHRLGMDTSGLVVFARTNAALRAMNALFRTRKVTRKYEALVCGHVSQDEGSIDLPLMRDYECPPFMRVSTDDHQRALIELDADEVGKKLLESPKDSLTKYEVVSREDMGGHDVSRLILTSISGRTHQLNVHCAAIGHPIVGDTVYGYNGEAASNGGLDAVDLPADKASDDLQKAIAEACAGKPMCVHAKSISFRHPVTKEDLSFESNASF	2	4	4	3	3	9.5
12	606	jgi|Thaps3|264167|thaps1_ua_kg.chr_14000074	jgi|Thaps3|264167|thaps1_ua_kg.chr_14000074	116	41793	10.9	MRLLWSLSVLFVTSSSVAAFAPSNHAAALRSSALNSAVAAADVMAKQEATLEKLRAKDQSSGAVAKDDLNVVFEDEHIVVVSKPSGVLTVPGKDESNPSLNKAVFDRYGSESGRMDKMVVHRLGMDTSGLVVFARTNAALRAMNALFRTRKVTRKYEALVCGHVSQDEGSIDLPLMRDYECPPFMRVSTDDHQRALIELDADEVGKKLLESPKDSLTKYEVVSREDMGGHDVSRLILTSISGRTHQLNVHCAAIGHPIVGDTVYGYNGEAASNGGLDAVDLPADKASDDLQKAIAEACAGKPMCVHAKSISFRHPVTKEDLSFESNASF	2	4	4	3	3	9.5
13	426	jgi|Thaps3|21592|estExt_fgenesh1_pg.C_chr_30021	jgi|Thaps3|21592|estExt_fgenesh1_pg.C_chr_30021	224	28530	10.6	MKASILTALSILSVATATSLRGDFQSDIIQDTPNRHLQQECVARSTYLGCYANKNADRALPVEAFGDKSRGHTAAECESMCSDMGYNVWGREFKGQCFCGILGEHEKHGMTSGCDCCGENVGGNKFCAYTLLSSAPGCVGSGTNSEYVGCYADKNLQRALPIRIPGRQHTPIDCETECGARGYDYFAREFRGQCFCGTGGYDVHGPTAGCDCCGENVGGGKMCVWMK	0	9	9	2	2	10.6	0.659	5	*	jgi|Thaps3|21592|estExt_fgenesh1_pg.C_chr_30021	100	7e-132	gi|223996938|ref|XP_002288142.1|	predicted protein [Thalassiosira pseudonana CCMP1335] >gi|220975250|gb|EED93578.1| predicted protein [Thalassiosira pseudonana CCMP1335]	25	1e-07	sp|Q0IIY2|WSCD1_XENTR	WSC domain-containing protein 1 OS=Xenopus tropicalis GN=wscd1 PE=2 SV=1	100	8e-131	B8BWS1	B8BWS1_THAPS Predicted protein OS=Thalassiosira pseudonana GN=THAPSDRAFT_21592 PE=4 SV=1	-	-	-	-	-	-	-	-	-	-
14	281	jgi|Thaps3_bd|1204|e_gw1.19x4.6.1	jgi|Thaps3_bd|1204|e_gw1.19x4.6.1	448	22124	26.9	MASTATHTAAFSNGGAVRRSLKGSSSSSDNQRRIATTTGGGASKTALYAAAKKKSTKAAAEEEGVVNFKKAEFVSAVAEKTGMTKAESEVALSAVLNVIATEVAAGKRISLPGFGTFKLNYRAARKGRNPKTGDEIDIKASYSPSFSASKTFKEMANPDR	3	12	12	3	3	26.9	0.543	12	*	jgi|Thaps3_bd|1204|e_gw1.19x4.6.1	100	2e-41	gi|224015517|ref|XP_002297410.1|	predicted protein [Thalassiosira pseudonana CCMP1335] >gi|220967911|gb|EED86280.1| predicted protein [Thalassiosira pseudonana CCMP1335]	45.88	2e-17	sp|P68574|DBH2_BPSPB	DNA-binding protein HU 2 OS=Bacillus phage SPbeta GN=hup2 PE=3 SV=1	100	2e-40	B8LEE8	B8LEE8_THAPS Predicted protein (Fragment) OS=Thalassiosira pseudonana GN=THAPSDRAFT_bd258 PE=3 SV=1	BS_yonN	89	3e-18	COG0776	Bacterial nucleoid DNA-binding protein	L	Replication, recombination and repair ;	K03530|1|6e-19|95.1|dau:Daud_0075|DNA-binding protein HU-beta!K05787|2|4e-18|92.4|pay:PAU_00403|DNA-binding protein HU-alpha	GO:0009987//cellular process	GO:0003676//nucleic acid binding	GO:0043229//intracellular organelle
14	281	jgi|Thaps3_bd|1848|estExt_fgenesh1_pg.C_bd_19x40015	jgi|Thaps3_bd|1848|estExt_fgenesh1_pg.C_bd_19x40015	448	23782	24.7	MIRRSLAFCLAIILMASTATHTAAFSNGGAVRRSLKGSSSSSDNQRRIATTTGGGASKTALYAAAKKKSTKAAAEEEGVVNFKKAEFVSAVAEKTGMTKAESEVALSAVLNVIATEVAAGKRISLPGFGTFKLNYRAARKGRNPKTGDEIDIKASYSPSFSASKTFKEMANPDR	3	12	12	3	3	26.9
14	281	jgi|Thaps3_bd|1525|estExt_Genewise1.C_bd_19x40006	jgi|Thaps3_bd|1525|estExt_Genewise1.C_bd_19x40006	448	11141	55.1	MTKAESEVALSAVLNVIATEVAAGKRISLPGFGTFKLNYRAARKGRNPKTGDEIDIKASYSPSFSASKTFKEMANPDR	3	12	12	3	3	26.9
14	281	jgi|Thaps3_bd|258|gw1.19x4.6.1	jgi|Thaps3_bd|258|gw1.19x4.6.1	448	12383	50.6	KAEFVSAVAEKTGMTKAESEVALSAVLNVIATEVAAGKRISLPGFGTFKLNYRAARKGRNPKTGDEIDIKASYSPSFSASKTFKE	3	12	12	3	3	26.9
15	511	jgi|Thaps3|256652|thaps1_ua_pm.chr_4000086	jgi|Thaps3|256652|thaps1_ua_pm.chr_4000086	159	18324	30.6	MSSYVPPGKKEAGLEADAGAQVHRIRITLTSRNVKNLEKVCADLKKGALDKKLNVSGPVRMPTKKLKITTRKAPSGEGTNTWDRFEMRIHKRLIDLHAPSDVVKQITSISIEPGVEVDVTINDR	1	6	6	3	3	30.6	0.664	6	*	jgi|Thaps3|256652|thaps1_ua_pm.chr_4000086	100	6e-59	gi|223999925|ref|XP_002289635.1|	RS20, ribosomal protein 20 40S small ribosomal subunit [Thalassiosira pseudonana CCMP1335] >gi|220974843|gb|EED93172.1| RS20, ribosomal protein 20 40S small ribosomal subunit [Thalassiosira pseudonana CCMP1335]	71.9	2e-38	sp|Q9STY6|RS202_ARATH	40S ribosomal protein S20-2 OS=Arabidopsis thaliana GN=RPS20B PE=2 SV=1	100	1e-57	B8C138	B8C138_THAPS RS20, ribosomal protein 20 40S small ribosomal subunit (Fragment) OS=Thalassiosira pseudonana GN=RS20 PE=4 SV=1	SPCC576.09	163	5e-41	COG0051	Ribosomal protein S10	J	Translation, ribosomal structure and biogenesis ;	K02969|1|1e-58|226|tps:THAPSDRAFT_262056|small subunit ribosomal protein S20e	GO:0010467//gene expression	GO:0003676//nucleic acid binding;GO:0005198//structural molecule activity	GO:0015935//small ribosomal subunit;GO:0030312//external encapsulating structure;GO:0031981//nuclear lumen
15	511	jgi|Thaps3|262056|thaps1_ua_kg.chr_4000066	jgi|Thaps3|262056|thaps1_ua_kg.chr_4000066	159	18324	30.6	MSSYVPPGKKEAGLEADAGAQVHRIRITLTSRNVKNLEKVCADLKKGALDKKLNVSGPVRMPTKKLKITTRKAPSGEGTNTWDRFEMRIHKRLIDLHAPSDVVKQITSISIEPGVEVDVTINDR	1	6	6	3	3	30.6
16	421	jgi|Thaps3|1817|fgenesh1_pg.C_chr_1000951	jgi|Thaps3|1817|fgenesh1_pg.C_chr_1000951	233	22930	21.8	MKKSSTILLATITATYAFTNHHDHHRTPTHLHQNLADPSSARSASGPKVDFKGGAGVGRLVFADGDTPIEKWECKYDMILVERLQDRPKTESGLFVPRENLPKLHLCKGREEENGMIAPMPNVNVGDVVIAKNPWGIGPKDEETADGKKLSFMRGADIAAVVEGTLLAEE	0	12	12	3	3	21.8	0.662	10	*	jgi|Thaps3|1817|fgenesh1_pg.C_chr_1000951	100	3e-78	gi|223993447|ref|XP_002286407.1|	predicted protein [Thalassiosira pseudonana CCMP1335] >gi|220977722|gb|EED96048.1| predicted protein [Thalassiosira pseudonana CCMP1335]	-	-	-	-	100	3e-77	B8BS10	B8BS10_THAPS Predicted protein OS=Thalassiosira pseudonana GN=THAPSDRAFT_1817 PE=4 SV=1	-	-	-	-	-	-	-	-	GO:0044267//cellular protein metabolic process	-	GO:0044424//intracellular part
17	346	jgi|Thaps3|2351|fgenesh1_pg.C_chr_2000306	jgi|Thaps3|2351|fgenesh1_pg.C_chr_2000306	342	53787	12.3	MKFSASILAVAIAAPLSVSGNNLSNSQIFYEQEDEFANVVLRYIMITNLIFSSFLLSNNTAFSTAFSRGAAKSAVSSTSVSRKSSTHFSSCACPSCITFHSRSCACSSCTGSHPANCACFSCSGGFALRMSEAVVEEVPVEVEALDGVASDEEAHNVDRPARASGIHKHKEGGKQRTALADLEIGASVEATVKTITAYGAFLDIGAKSDALVHVSRLSDDFVANVEDVVKAGEKITVRIVSVDTEKNQIAVTMRSEEAEASAARPTKRRERPQRSGADQTSQAASIKAISDKGFDDSKFIDGEVVSTLAFGAFVRFDSAQLGEGLEGEVDGLVHISALAEGRTANVSDVAAVGDKVSVRVRSVEPEAGRISLSMITKEQEEAAPPARTERRSGGGGREV…	1	12	12	4	4	12.3	0.593	12	*	jgi|Thaps3|2351|fgenesh1_pg.C_chr_2000306	90.66	3e-179	gi|223995143|ref|XP_002287255.1|	predicted protein [Thalassiosira pseudonana CCMP1335] >gi|220976371|gb|EED94698.1| predicted protein [Thalassiosira pseudonana CCMP1335]	35.68	9e-18	sp|P50889|RS1_LEULA	30S ribosomal protein S1 OS=Leuconostoc lactis GN=rps1 PE=2 SV=2	90.66	3e-178	B8BU42	B8BU42_THAPS Predicted protein OS=Thalassiosira pseudonana GN=THAPSDRAFT_21235 PE=4 SV=1	BMEII0392	92	2e-18	COG2183	Transcriptional accessory protein	K	Transcription ;	K02945|1|1e-17|94.0|mcl:MCCL_1127|small subunit ribosomal protein S1	GO:0006412//translation	GO:0003723//RNA binding	GO:0009536//plastid
17	346	jgi|Thaps3|27030|estExt_Genewise1.C_chr_20255	jgi|Thaps3|27030|estExt_Genewise1.C_chr_20255	342	49048	13.6	MKFSASILAVAIAAPLSVSAFSTAFSRGAAKSAVSSTSVSRKSSTHFSSCACPSCITFHSRSCACSSCTGSHPANCACFSCSGGFALRMSEAVVEEVPVEVEALDGVASDEEAHNVDRPARASGIHKHKEGGKQRTALADLEIGASVEATVKTITAYGAFLDIGAKSDALVHVSRLSDDFVANVEDVVKAGEKITVRIVSVDTEKNQIAVTMRSEEAEASAARPTKRRERPQRSGADQTSQAASIKAISDKGFDDSKFIDGEVVSTLAFGAFVRFDSAQLGEGLEGEVDGLVHISALAEGRTANVSDVAAVGDKVSVRVRSVEPEAGRISLSMITKEQEEAAPPARTERRSGGGGREVAPIANSWKDTGAGDWKETMDEFTKDQPTFTNTAVIQDRRK	1	12	12	4	4	12.3
18	834	jgi|Thaps3|19673|gw1.15.163.1	jgi|Thaps3|19673|gw1.15.163.1	58	24251	8.4	IVKSGKVVIILAGRHAGKKAVVIKNIEDGNDDKQFSHCLVAGIARGPRKVTRGMSKKKVEKRSRTMKPFVKYVNVRHVFPTRYQVDMDLKKAVDEADLLAADKKIEVKKALKKIFEDRYLNQKEVTSEKKAAGSSYFFQKLRF	4	2	2	1	1	8.4	0.62	2	*	jgi|Thaps3|19673|gw1.15.163.1	100	1e-70	gi|224010307|ref|XP_002294111.1|	60S subunit ribosomal protein L27 [Thalassiosira pseudonana CCMP1335] >gi|220970128|gb|EED88466.1| 60S subunit ribosomal protein L27 [Thalassiosira pseudonana CCMP1335]	47.22	9e-28	sp|P61354|RL27_RAT	60S ribosomal protein L27 OS=Rattus norvegicus GN=Rpl27 PE=2 SV=2	100	2e-69	B8CDJ9	B8CDJ9_THAPS 60S subunit ribosomal protein L27 OS=Thalassiosira pseudonana GN=Rpl27 PE=4 SV=1	SPCC74.05	111	4e-25	COG2163	Ribosomal protein L14E/L6E/L27E	J	Translation, ribosomal structure and biogenesis ;	K02901|1|2e-70|266|tps:THAPSDRAFT_30154|large subunit ribosomal protein L27e	GO:0010467//gene expression	GO:0005198//structural molecule activity	GO:0030529//ribonucleoprotein complex
18	834	jgi|Thaps3|30154|estExt_Genewise1.C_chr_150128	jgi|Thaps3|30154|estExt_Genewise1.C_chr_150128	58	24453	8.3	MAIVKSGKVVIILAGRHAGKKAVVIKNIEDGNDDKQFSHCLVAGIARGPRKVTRGMSKKKVEKRSRTMKPFVKYVNVRHVFPTRYQVDMDLKKAVDEADLLAADKKIEVKKALKKIFEDRYLNQKEVTSEKKAAGSSYFFQKLRF	4	2	2	1	1	8.4
18	834	jgi|Thaps3|264319|thaps1_ua_kg.chr_15000057	jgi|Thaps3|264319|thaps1_ua_kg.chr_15000057	58	22971	8.8	IVKSGKVVIILAGRHAGKKAVVIKNIEDGNDDKQFSHCLVAGIARGPRKVTRGMSKKKVEKRSRTMKPFVKYVNVRHVFPTRYQVDMDLKKAVDEADLLAADKKIEVKKALKKIFEDRYLNQKEAAGSSYFFQKLRF	4	2	2	1	1	8.4
18	834	jgi|Thaps3|269839|estExt_thaps1_ua_kg.C_chr_150057	jgi|Thaps3|269839|estExt_thaps1_ua_kg.C_chr_150057	58	23173	8.6	MAIVKSGKVVIILAGRHAGKKAVVIKNIEDGNDDKQFSHCLVAGIARGPRKVTRGMSKKKVEKRSRTMKPFVKYVNVRHVFPTRYQVDMDLKKAVDEADLLAADKKIEVKKALKKIFEDRYLNQKEAAGSSYFFQKLRF	4	2	2	1	1	8.4
18	834	jgi|Thaps3|19675|gw1.15.164.1	jgi|Thaps3|19675|gw1.15.164.1	58	24138	8.5	VKSGKVVIILAGRHAGKKAVVIKNIEDGNDDKQFSHCLVAGIARGPRKVTRGMSKKKVEKRSRTMKPFVKYVNVRHVFPTRYQVDMDLKKAVDEADLLAADKKIEVKKALKKIFEDRYLNQKEVTSEKKAAGSSYFFQKLRF	4	2	2	1	1	8.4
19	44	jgi|Thaps3|255451|thaps1_ua_pm.chr_2000013	jgi|Thaps3|255451|thaps1_ua_pm.chr_2000013	4068	62203	17.4	MTQQSKWIVGVHWSISVAPEDWALLETLRSLDLSDNDSVVDTDTLYNTSTPRCCLLTPLDLFTYIINVATLPPQVKAVHGRHFETRLCDECNATSQIFGCYTRKNDNTTSDANALATVAASGVNFMESKDMSNFFANEDANVCAGAKLAFDNKLCADLEVPVPQAGGNVTKGYVGGLDMGDITPNTKPYFQSSMCPVNVHWHLGSEHYSYGEFDENGNGPHGNVARPSWANRDLATDGAAVADGFRCHHYDENDPKFTTKYDWKHCHGMEVGETYEVHWPHSAAGACGTVNQYQTPFYDGVFCNLPMESFTTLGGQDIANAVGVHGQVFTIVNDESYFYPDMIRGMIVEPEMNMGQDIAMYTGSTTGDSRSNEMCSQYAPITWQVDRKCHMISASSFDK…	1	90	72	4	3	17.4	0.665	72	*	jgi|Thaps3|255451|thaps1_ua_pm.chr_2000013	98.59	4e-33	gi|223995895|ref|XP_002287621.1|	predicted protein [Thalassiosira pseudonana CCMP1335] >gi|220976737|gb|EED95064.1| predicted protein [Thalassiosira pseudonana CCMP1335]	-	-	-	-	96.54	1e-151	B8BTB4	B8BTB4_THAPS Predicted protein OS=Thalassiosira pseudonana GN=THAPSDRAFT_233 PE=4 SV=1	-	-	-	-	-	-	-	-	-	-
19	44	jgi|Thaps3|261187|thaps1_ua_kg.chr_2000011	jgi|Thaps3|261187|thaps1_ua_kg.chr_2000011	4068	62203	17.4	MTQQSKWIVGVHWSISVAPEDWALLETLRSLDLSDNDSVVDTDTLYNTSTPRCCLLTPLDLFTYIINVATLPPQVKAVHGRHFETRLCDECNATSQIFGCYTRKNDNTTSDANALATVAASGVNFMESKDMSNFFANEDANVCAGAKLAFDNKLCADLEVPVPQAGGNVTKGYVGGLDMGDITPNTKPYFQSSMCPVNVHWHLGSEHYSYGEFDENGNGPHGNVARPSWANRDLATDGAAVADGFRCHHYDENDPKFTTKYDWKHCHGMEVGETYEVHWPHSAAGACGTVNQYQTPFYDGVFCNLPMESFTTLGGQDIANAVGVHGQVFTIVNDESYFYPDMIRGMIVEPEMNMGQDIAMYTGSTTGDSRSNEMCSQYAPITWQVDRKCHMISASSFDK…	1	90	72	4	3	17.4
20	518	jgi|Thaps3|20563|estExt_fgenesh1_pg.C_chr_10005	jgi|Thaps3|20563|estExt_fgenesh1_pg.C_chr_10005	156	25394	16.5	MKTSTLCIAACAALMSNTNAFSTTTPSSHITKQQSRHARTPATSSPSSLSMFSGGALEIEEEEDDEKRAQIEQMAKAMGMSVEEYQLGMNARSRMENAINDLRVVGGEESSGVFVERDGNMPPKHLVVTVTEEGKKVGKAKLEKMLVEALKSASEKSKVGRDEAQKDMMKYISESMKKMGAM	0	5	5	2	2	16.5	0.64	5	*	jgi|Thaps3|20563|estExt_fgenesh1_pg.C_chr_10005	100	3e-79	gi|223993677|ref|XP_002286522.1|	predicted protein [Thalassiosira pseudonana CCMP1335] >gi|220977837|gb|EED96163.1| predicted protein [Thalassiosira pseudonana CCMP1335]	-	-	-	-	100	3e-78	B8BSP0	B8BSP0_THAPS Predicted protein OS=Thalassiosira pseudonana GN=THAPSDRAFT_20563 PE=4 SV=1	-	-	-	-	-	-	-	-	-	-
21	297	jgi|Thaps3|16387|gw1.5.297.1	jgi|Thaps3|16387|gw1.5.297.1	422	43555	17.6	VITGASSGLGLNCAATLAKTGRHFVVMACRDVEKGKRVAKEFGMPDDSYVVMKLELGSLQSVRDFVFNLKAFKSARPVNNLICNAAVYKPTDPEPAWTDDGFEQSMGINHFGHFLLVNLMVDDLAKAKGARCCIVGSITGNSNTVGELVGLVYPRADLGNLQGFAQGAKEPIAMADGKPFFGAKAYKDSKVCNMMTVSELHRRYHDSTGIAFSSMYPGCIAETQLFREKRPWFQKAFPWFMKYVTGGYVGMEEAGERLAQVVDDPQCTKSDVYWSWNGGAQQVGRWSDDGKPKGAGGSGGEIFENEQSDAVRDRETAQKMWDYSVRAVGL	1	11	11	4	4	17.6	0.635	11	*	jgi|Thaps3|16387|gw1.5.297.1	98.79	0	gi|224001730|ref|XP_002290537.1|	predicted protein [Thalassiosira pseudonana CCMP1335] >gi|220973959|gb|EED92289.1| predicted protein [Thalassiosira pseudonana CCMP1335]	52.69	1e-92	sp|Q42536|PORA_ARATH	Protochlorophyllide reductase A, chloroplastic OS=Arabidopsis thaliana GN=PORA PE=1 SV=2	98.79	0	B8C1W6	B8C1W6_THAPS Predicted protein OS=Thalassiosira pseudonana GN=THAPSDRAFT_270281 PE=4 SV=1	all1743	330	3e-90	COG1028	Dehydrogenases with different specificities (related to short-chain alcohol dehydrogenases)	IQR	Lipid transport and metabolism ; Secondary metabolites biosynthesis, transport and catabolism ; General function prediction only ;	K00218|1|0.0|650|tps:THAPSDRAFT_270281|protochlorophyllide reductase [EC:1.3.1.33]	GO:0009725//response to hormone stimulus;GO:0006779//porphyrin biosynthetic process	GO:0016628//oxidoreductase activity, acting on the CH-CH group of donors, NAD or NADP as acceptor	GO:0009536//plastid
21	297	jgi|Thaps3|34272|e_gw1.5.297.1	jgi|Thaps3|34272|e_gw1.5.297.1	422	45793	17	VITGASSGLGLNCAATLAKTGRHFVVMACRDVEKGKRVAKEFGMPDDSYVVMKLELGSLQSVRDFVFNLKAFKSARPVNNLICNAAVYKPTDPEPAWTDDGFEQSMGINHFGHFLLVNLMVDDLAKAKGARCCIVGSITGNSNTVGELVGLVYPRADLGNLQGFAQGAKEPIAMADGKPFFGAKAYKDSKVCNMMTVSELHRRYHDSTGIAFSSMYPGCIAETQLFREKRPWFQKAFPWFMKYVTGGYVGMEEAGERLAQVVDDPQCTKSDVYWSWNGGAQQVGRWSDDGKPKGAGGSGGEIFENEQSDAVRDRETAQKMWDYSVRAVGLTEKDMPKAKLSP	1	11	11	4	4	17.6
22	358	jgi|Thaps3|22388|estExt_fgenesh1_pg.C_chr_40650	jgi|Thaps3|22388|estExt_fgenesh1_pg.C_chr_40650	316	23743	24.8	MTHIRSFILPLSAAVALLFSAPTAAFRVVSPATTTLARSPSIIPCKNSNHYRSPTSLFMSEEPESESSSVSEEFNPQELASEQPPATTTPRTRRPVDPLVASLTRIDDASPNNVQTVKAPFIGEIPADGNLALLVPAAAIAVLGFIFSIVVAFNSKDAIVQELSQVTIPEMKYTPTVVEEGTCRGLCSTQEGDLEGMRGFMESLAR	0	17	17	4	4	24.8	0.624	16	*	jgi|Thaps3|22388|estExt_fgenesh1_pg.C_chr_40650	100	8e-89	gi|223999555|ref|XP_002289450.1|	predicted protein [Thalassiosira pseudonana CCMP1335] >gi|220974658|gb|EED92987.1| predicted protein [Thalassiosira pseudonana CCMP1335]	-	-	-	-	100	9e-88	B8C020	B8C020_THAPS Predicted protein OS=Thalassiosira pseudonana GN=THAPSDRAFT_22388 PE=4 SV=1	-	-	-	-	-	-	-	-	-	-
23	195	jgi|Thaps3|25040|estExt_fgenesh1_pg.C_chr_150211	jgi|Thaps3|25040|estExt_fgenesh1_pg.C_chr_150211	694	28378	33.5	MKTTACLLSLLATTAAFAPAPTSRTTTSISESKADLESLATKLNPTIRFYDPLNPNQSRRSMLTTTAAAAALLLTQQSSPASALETYLTEPTEEFKESERQRMEFRKKQLLLKGGFVKVLARLTSESNTEEELVRDLSELKELVIQTGGLPLGIKKEDMYKVIRGKKAKGNWPTNVEIAYQKLKSEIAYQQSPNTEKDLENPL	0	30	27	7	6	33.5	0.606	27	*	jgi|Thaps3|25040|estExt_fgenesh1_pg.C_chr_150211	100	2e-06	gi|224010317|ref|XP_002294116.1|	predicted protein [Thalassiosira pseudonana CCMP1335] >gi|220970133|gb|EED88471.1| predicted protein [Thalassiosira pseudonana CCMP1335]	-	-	-	-	100	3e-85	B8CDL1	B8CDL1_THAPS Predicted protein OS=Thalassiosira pseudonana GN=THAPSDRAFT_270329 PE=4 SV=1	-	-	-	-	-	-	-	-	-	-
24	428	jgi|Thaps3|2152|fgenesh1_pg.C_chr_2000107	jgi|Thaps3|2152|fgenesh1_pg.C_chr_2000107	223	30369	12.3	MKTAALLALAAATSTEAFAPQTTIHRPTSLTATSPNNNENSLTSQLTSLASLSILTSTLLLSPLPSHADGQTKDFKLPPIDYSDKSRCVLNSSKMGQANAARDKLYDLRECDLRGVKGNEYDLSGVIMTKTDVSNGQFKEAQFSKGYLRDSNFDGADFTNAIVDRASFKGSSLKGAVFKNAVLTATSFEGADVENADFTDAYIGDFDIRTLCKNPTLKGENPTTGAETRFSANCID	2	10	10	2	2	12.3	0.609	10	*	jgi|Thaps3|2152|fgenesh1_pg.C_chr_2000107	100	6e-96	gi|223995969|ref|XP_002287658.1|	thylakoid lumenal 17.4 kDa protein, chloroplast precursor [Thalassiosira pseudonana CCMP1335] >gi|220976774|gb|EED95101.1| thylakoid lumenal 17.4 kDa protein, chloroplast precursor [Thalassiosira pseudonana CCMP1335]	37.09	6e-21	sp|P81760|TL17_ARATH	Thylakoid lumenal 17.4 kDa protein, chloroplastic OS=Arabidopsis thaliana GN=At5g53490 PE=1 SV=2	100	7e-95	B8BTI8	B8BTI8_THAPS Thylakoid lumenal 17.4 kDa protein, chloroplast (Fragment) OS=Thalassiosira pseudonana GN=THAPSDRAFT_261226 PE=4 SV=1	all0186	73.2	4e-13	COG1357	Uncharacterized low-complexity proteins	S	Function unknown ;	-	-	-
24	428	jgi|Thaps3|255506|thaps1_ua_pm.chr_2000068	jgi|Thaps3|255506|thaps1_ua_pm.chr_2000068	223	31797	11.8	MKTAALLALAAATSTEAFAPQTTIHRPTSLTATSPNNNENSLTSQLTSLASLSILTSTLLLSPLPSHADGQTKDFKLPPIDYSDKSRCVLNSSKMGQANAARDKLYDLRECDLRGVKGNEYDLSGVIMTKTDVSNGQFKEAQFSKGYLRDSNFDGADFTNAIVDRASFKGSSLKGAVFKNAVLTATSFEGADVENADFTDAYIGDFDIRTLCKNPTLKVSRFYRMTYRNAQRIQPLFNVLTMHIL	2	10	10	2	2	12.3
24	428	jgi|Thaps3|261226|thaps1_ua_kg.chr_2000050	jgi|Thaps3|261226|thaps1_ua_kg.chr_2000050	223	31797	11.8	MKTAALLALAAATSTEAFAPQTTIHRPTSLTATSPNNNENSLTSQLTSLASLSILTSTLLLSPLPSHADGQTKDFKLPPIDYSDKSRCVLNSSKMGQANAARDKLYDLRECDLRGVKGNEYDLSGVIMTKTDVSNGQFKEAQFSKGYLRDSNFDGADFTNAIVDRASFKGSSLKGAVFKNAVLTATSFEGADVENADFTDAYIGDFDIRTLCKNPTLKVSRFYRMTYRNAQRIQPLFNVLTMHIL	2	10	10	2	2	12.3
25	292	jgi|Thaps3|8571|fgenesh1_pg.C_chr_10000341	jgi|Thaps3|8571|fgenesh1_pg.C_chr_10000341	425	23904	15.6	MLTKVCLVALVASASAFVPSQNARLTTKLNFEYGEYDEKLWDQVAKKDVYNKWDPSSPRSGKNFNPFETFKGNSPDASGVFPGENRYKDPTRGDASFAIMLAEKADAEERAANPKAGDAPGCAGCKCIQDMKESCANPSSLFFSILSTELIIPFVIYTKMTPVPRLLTFQVFE	0	15	15	2	2	15.6	0.471	15	*	jgi|Thaps3|8571|fgenesh1_pg.C_chr_10000341	100	2e-92	gi|224007917|ref|XP_002292918.1|	predicted protein [Thalassiosira pseudonana CCMP1335] >gi|220971780|gb|EED90114.1| predicted protein [Thalassiosira pseudonana CCMP1335]	-	-	-	-	100	2e-91	B8C8S6	B8C8S6_THAPS Predicted protein OS=Thalassiosira pseudonana GN=THAPSDRAFT_8571 PE=4 SV=1	-	-	-	-	-	-	-	-	-	-
26	971	jgi|Thaps3|3379|fgenesh1_pg.C_chr_3000313	jgi|Thaps3|3379|fgenesh1_pg.C_chr_3000313	40	26470	10.7	MKCVSSLIAITTLVQYSTTLAFAPSSNVIVRQRTTACAVSRRDFFSTAINTSAAVASGLVLNPLPSVADVSDGNALPQGAAQFSRVIKVRAQLKSVAKRVAEQSSEIDKNEWNKIDDFLRTVYSAGEDMKVIAKSSIFDPAKKAKADEDIKLLQKVAQAAQGPVSKKDPVGFGTVANKADALFEDFFDLLRDVPDEL	0	2	2	2	2	10.7	0.608	2	*	jgi|Thaps3|3379|fgenesh1_pg.C_chr_3000313	100	3e-109	gi|223998250|ref|XP_002288798.1|	predicted protein [Thalassiosira pseudonana CCMP1335] >gi|220975906|gb|EED94234.1| predicted protein [Thalassiosira pseudonana CCMP1335]	-	-	-	-	100	3e-108	B8BXM2	B8BXM2_THAPS Predicted protein OS=Thalassiosira pseudonana GN=THAPSDRAFT_3379 PE=4 SV=1	-	-	-	-	-	-	-	-	-	-
27	783	jgi|Thaps3|22546|estExt_fgenesh1_pg.C_chr_50071	jgi|Thaps3|22546|estExt_fgenesh1_pg.C_chr_50071	68	54885	9.4	MKSHALLLALSAPTSLHAFAPPSLKASHHAFTSKLSMVDPSMLAHHDITPHVETINNFFSSLVLSDLNVDSVTSVAAPVQPLGASPSPEATKAAIEAVTASSADPNAQNGWFGFLTLPIEGLLKLIHGGLDSMGMSSNAWGISIIAMTVVIKALTFPLTKSQLESTNKMQALQPTIKSLQAKYQSNPEVMNQKIAEVYQTNEVNPLAGCIPSLVQIPVFIGLYRAVLNLAKENALDEPFLFLPNLEGPTYGADPAHGSDWLFKNWVDGVPGLGWEDTIAFLSIPVFLTISQVISMNMMQPKTDDPQQQQANVILKVLPFMIGWFALNVPAALGVYWVVNNIVTTATTLYVRNSMPKPDVSSVGGGAAGASVMEARTTDFNPTPMNERAVGFGGSSSDSG…	2	3	3	3	3	9.4	0.608	3	*	jgi|Thaps3|22546|estExt_fgenesh1_pg.C_chr_50071	100	0	gi|224001688|ref|XP_002290516.1|	predicted protein [Thalassiosira pseudonana CCMP1335] >gi|220973938|gb|EED92268.1| predicted protein [Thalassiosira pseudonana CCMP1335]	45.49	3e-62	sp|Q8LBP4|ALB3_ARATH	Inner membrane protein ALBINO3, chloroplastic OS=Arabidopsis thaliana GN=ALB3 PE=1 SV=2	100	0	B8C1R9	B8C1R9_THAPS Predicted protein OS=Thalassiosira pseudonana GN=THAPSDRAFT_22546 PE=3 SV=1	HI1001	127	5e-29	COG0706	Preprotein translocase subunit YidC	U	Intracellular trafficking, secretion, and vesicular transport ;	K03217|1|0.0|749|tps:THAPSDRAFT_22546|preprotein translocase subunit YidC	GO:0009668//plastid membrane organization;GO:0007569//cell aging;GO:0006612//protein targeting to membrane	GO:0005488//binding;GO:0008320//protein transmembrane transporter activity	GO:0031224//intrinsic to membrane;GO:0009536//plastid
27	783	jgi|Thaps3|268820|estExt_thaps1_ua_kg.C_chr_50033	jgi|Thaps3|268820|estExt_thaps1_ua_kg.C_chr_50033	68	49694	10.4	MLAHHDITPHVETINNFFSSLVLSDLNVDSVTSVAAPVQPLGASPSPEATKAAIEAVTASSADPNAQNGWFGFLTLPIEGLLKLIHGGLDSMGMSSNAWGISIIAMTVVIKALTFPLTKSQLESTNKMQALQPTIKSLQAKYQSNPEVMNQKIAEVYQTNEVNPLAGCIPSLVQIPVFIGLYRAVLNLAKENALDEPFLFLPNLEGPTYGADPAHGSDWLFKNWVDGVPGLGWEDTIAFLSIPVFLTISQVISMNMMQPKTDDPQQQQANVILKVLPFMIGWFALNVPAALGVYWVVNNIVTTATTLYVRNSMPKPDVSSVGGGAAGASVMEARTTDFNPTPMNERAVGFGGSSSDSGNSMKTITPIDAEIVGDDEGMEVLGDGPDIPGAPQSKGKRGK…	2	3	3	3	3	9.4
27	783	jgi|Thaps3|262394|thaps1_ua_kg.chr_5000033	jgi|Thaps3|262394|thaps1_ua_kg.chr_5000033	68	49694	10.4	MLAHHDITPHVETINNFFSSLVLSDLNVDSVTSVAAPVQPLGASPSPEATKAAIEAVTASSADPNAQNGWFGFLTLPIEGLLKLIHGGLDSMGMSSNAWGISIIAMTVVIKALTFPLTKSQLESTNKMQALQPTIKSLQAKYQSNPEVMNQKIAEVYQTNEVNPLAGCIPSLVQIPVFIGLYRAVLNLAKENALDEPFLFLPNLEGPTYGADPAHGSDWLFKNWVDGVPGLGWEDTIAFLSIPVFLTISQVISMNMMQPKTDDPQQQQANVILKVLPFMIGWFALNVPAALGVYWVVNNIVTTATTLYVRNSMPKPDVSSVGGGAAGASVMEARTTDFNPTPMNERAVGFGGSSSDSGNSMKTITPIDAEIVGDDEGMEVLGDGPDIPGAPQSKGKRGK…	2	3	3	3	3	9.4
28	529	jgi|Thaps3|3258|fgenesh1_pg.C_chr_3000192	jgi|Thaps3|3258|fgenesh1_pg.C_chr_3000192	149	23240	11.5	MKTQILLVAAMASTAGAFSVSNEQSARRQFLQTASNAAASTILAFPTLAFAEIEVPAQSTEYTFPSDWGLTYNYEADAARVRSHMVTATGLAKGSERMEDFGKNLKKEMIDFVSYYRRFPQVAGKPSFSTLYTSINVLAGHYTSYGYKYPLPEKRRKRLYQEYAEIDKSLKRSR	0	9	9	2	2	11.5	0.633	7	*	jgi|Thaps3|3258|fgenesh1_pg.C_chr_3000192	100	2e-98	gi|223997122|ref|XP_002288234.1|	predicted protein [Thalassiosira pseudonana CCMP1335] >gi|220975342|gb|EED93670.1| predicted protein [Thalassiosira pseudonana CCMP1335]	36.11	3e-13	sp|P74367|PS11_SYNY3	Photosystem II 11 kDa protein OS=Synechocystis sp. (strain PCC 6803 / Kazusa) GN=slr1645 PE=1 SV=2	100	2e-97	B8BX97	B8BX97_THAPS Predicted protein OS=Thalassiosira pseudonana GN=THAPSDRAFT_3258 PE=4 SV=1	-	-	-	-	-	-	-	K08902|1|3e-98|358|tps:THAPSDRAFT_3258|photosystem II Psb27 protein	-	-
29	728	jgi|Thaps3|21059|estExt_fgenesh1_pg.C_chr_11059	jgi|Thaps3|21059|estExt_fgenesh1_pg.C_chr_11059	78	61613	2.5	MNHNHDDEQQLIPDTSRRSVLLRFSSALLSATTLLALSTTLLSPSIANAAPNANAAEFSGSVYIDEQPAQSASWAETNPQKIDAWAAYTPRVTLGDVGGDVVDSTTTTTAFASSPLDVVKPAVIQKQQSSQPVQPSSKASTQTKSKQIESKSSTKSKTKDVNPSDDHSAGSLATLAFPLLILGGAAYSFTQPNIFEQQARSNDEDAGTYFFTSNGTPKIKVVMVENPPYGLDKGRNYFNGVDVTINNPIPASDIRKYCDAAKPAVTNECTESITGFLEEVSHNSAIGNVNGSEEQVEKASVIISYLDNLAKGMGSSDDDVSRAGAAFSSYLEGLSNGNLPAPSSAESVAVYLDSLASPSSPFASRNDVQRQESSQQQSFQQQRKQLQRQYQQRRLPNET…	0	2	2	1	1	2.5	0.651	2	*	jgi|Thaps3|21059|estExt_fgenesh1_pg.C_chr_11059	100	0	gi|223993551|ref|XP_002286459.1|	predicted protein [Thalassiosira pseudonana CCMP1335] >gi|220977774|gb|EED96100.1| predicted protein [Thalassiosira pseudonana CCMP1335]	-	-	-	-	100	0	B8BSB7	B8BSB7_THAPS Predicted protein OS=Thalassiosira pseudonana GN=THAPSDRAFT_21059 PE=4 SV=1	-	-	-	-	-	-	-	-	-	-
30	714	jgi|Thaps3|5063|fgenesh1_pg.C_chr_5000105	jgi|Thaps3|5063|fgenesh1_pg.C_chr_5000105	81	30513	15.3	MKVLSALFTTTLLSLIATTSTAAKDEPYVYGRDPKKDAEYDISMGMAGIQQAAQDPKLLAQLFQDMQDPQLMAEAKKMMESPEWKKKMKALTNDKDFKKQTDQMKAVMEDPNEAAKMAAKMEHMMKVGQADLNAEARDTMAQAMNAMNDPTIMAEAARMMKDPNFQQQLSQMAKDPSFQKYVSAMQDMMQDPSTKRQMEQVADSFRSAL	0	4	4	3	3	15.3	0.365	4	*	jgi|Thaps3|5063|fgenesh1_pg.C_chr_5000105	100	7e-93	gi|224000810|ref|XP_002290077.1|	predicted protein [Thalassiosira pseudonana CCMP1335] >gi|220973499|gb|EED91829.1| predicted protein [Thalassiosira pseudonana CCMP1335]	-	-	-	-	100	8e-92	B8C1V1	B8C1V1_THAPS Predicted protein OS=Thalassiosira pseudonana GN=THAPSDRAFT_5063 PE=4 SV=1	-	-	-	-	-	-	-	-	-	-
31	377	jgi|Thaps3|25978|estExt_fgenesh1_kg.C_chr_60004	jgi|Thaps3|25978|estExt_fgenesh1_kg.C_chr_60004	290	27294	22.8	MMSSIPPLLPKLDAILVLDGDGNRLAGKYYGDFMKTPTAADANDKTTTAQSVEQLRNSFERQLQSKIGGIAARPDAAEVVTVLGKTAVFCGGSSTQGGQGGGDVRVVHIGPPGESELVLAHLAEGMYEALSHLMGGATDRNMILDNLELVFLLIDEHCDGGIILETDGHKLASSVLLRDEHDNREGDEQGRQGQGGGGQQGGMSMGGGFGGMGGGDMTIAQALRQAREQIISNLSQN	0	10	10	4	4	22.8	0.661	10	*	jgi|Thaps3|25978|estExt_fgenesh1_kg.C_chr_60004	100	2e-96	gi|224003451|ref|XP_002291397.1|	predicted protein [Thalassiosira pseudonana CCMP1335] >gi|220973173|gb|EED91504.1| predicted protein [Thalassiosira pseudonana CCMP1335]	31.52	3e-14	sp|Q940S5|COPZ1_ARATH	Coatomer subunit zeta-1 OS=Arabidopsis thaliana GN=At1g60970 PE=2 SV=1	100	2e-95	B8C5G1	B8C5G1_THAPS Predicted protein OS=Thalassiosira pseudonana GN=THAPSDRAFT_23050 PE=4 SV=1	YPL010w	59.7	5e-09	COG5541	Vesicle coat complex COPI, zeta subunit	O	Posttranslational modification, protein turnover, chaperones ;	-	GO:0051234//establishment of localization	-	-
32	482	jgi|Thaps3|8248|fgenesh1_pg.C_chr_10000018	jgi|Thaps3|8248|fgenesh1_pg.C_chr_10000018	180	26924	22.2	MKLSVALLLSATAATQGFVVPSSTSCTTATTTVLSAEIRPATKKNEVLEFGWDGTTALGGAVDNSKPARLLDEIRAAGETQSEACQLFNANLEMSGDDLMFDEFITLCDEQYEYGLIEFKNGDVLNAPGENDGSAKVLSYAALAQFDKEMTLKLWGQYYRDVLATPDGTDHQNIRNFMKTGWEGVDFSNGIALTKKAVGDSDWDWDSESWIP	0	6	6	3	3	22.2	0.637	6	*	jgi|Thaps3|8248|fgenesh1_pg.C_chr_10000018	100	5e-97	gi|224007605|ref|XP_002292762.1|	predicted protein [Thalassiosira pseudonana CCMP1335] >gi|220971624|gb|EED89958.1| predicted protein [Thalassiosira pseudonana CCMP1335]	-	-	-	-	100	6e-96	B8C8Y4	B8C8Y4_THAPS Predicted protein OS=Thalassiosira pseudonana GN=THAPSDRAFT_8248 PE=4 SV=1	-	-	-	-	-	-	-	-	-	-
33	639	jgi|Thaps3|15407|gw1.4.316.1	jgi|Thaps3|15407|gw1.4.316.1	105	49510	9.5	LVASLIASASAFSTINTPTLRGNSALAALKDGEVPIVIGLAADSGCGKSTFMRRVTSTFGGETCGPLGGGFGNGGWETNTLVSDMATVICLDDYHLNDREGRKVSGLTALNTAEQKFDLMFEHVKALKEGKTIMKPIYNHVNGTLDTPEEIEPTPVIIIEGLHPFVDERVRELIDFSLYLDISPDVKLNWKIQRDMEERGHSLESIMASIEARKPDFDAFIEPQKKFADYVIEVLPTDLDKEDKKTLKVRAIQKKGVADFTPTYLFDEGSEIEWAPSADKLSSPAPGIKLSYKQEQYFGADVAVVEMDGTFDNIQELVYVESNLGNTNSKFYGEVTQAMLSLADSPGSNNGTGLMQTLAAFAIRELYNKKSAAAKLA	1	4	4	2	2	9.5	0.653	4	*	jgi|Thaps3|15407|gw1.4.316.1	100	0	gi|223999217|ref|XP_002289281.1|	phosphoribulokinase [Thalassiosira pseudonana CCMP1335] >gi|220974489|gb|EED92818.1| phosphoribulokinase [Thalassiosira pseudonana CCMP1335]	62.83	6e-113	sp|P26302|KPPR_WHEAT	Phosphoribulokinase, chloroplastic OS=Triticum aestivum PE=2 SV=1	100	0	B8BZ40	B8BZ40_THAPS Phosphoribulokinase OS=Thalassiosira pseudonana GN=PRK1 PE=3 SV=1	sll1525	395	9e-110	COG0572	Uridine kinase	F	Nucleotide transport and metabolism ;	K00855|1|0.0|674|tps:THAPSDRAFT_4376|phosphoribulokinase [EC:2.7.1.19]	GO:0006796//phosphate metabolic process;GO:0044238//primary metabolic process	GO:0016301//kinase activity;GO:0032559//adenyl ribonucleotide binding	GO:0043231//intracellular membrane-bounded organelle
33	639	jgi|Thaps3|4376|fgenesh1_pg.C_chr_4000326	jgi|Thaps3|4376|fgenesh1_pg.C_chr_4000326	105	51355	9.3	MKFLVASLIASASAFSTINTPTLRGNSALAALKDGEVPIVIGLAADSGCGKSTFMRRVTSTFGGETCGPLGGGFGNGGWETNTLVSDMATVICLDDYHLNDREGRKVSGLTALNTAEQKFDLMFEHVKALKEGKTIMKPIYNHVNGTLDTPEEIEPTPVIIIEGLHPFVDERVRELIDFSLYLDISPDVKLNWKIQRDMEERGHSLESIMASIEARKPDFDAFIEPQKKFADYVIEVLPTDLDKEDKKTLKVRAIQKKGVADFTPTYLFDEGSEIEWAPSADKLSSPAPGIKLSYKQEQYFGADVAVVEMDGTFDNIQELVYVESNLGNTNSKFYGEVTQAMLSLADSPGSNNGTGLMQTLAAFAIRELYNKKSAAAKLAATKETAASA	1	4	4	2	2	9.5
34	620	jgi|Thaps3|23393|estExt_fgenesh1_pg.C_chr_70174	jgi|Thaps3|23393|estExt_fgenesh1_pg.C_chr_70174	110	38794	13.5	MIVTRTLKAAGLSSLVLMMGMAPTPIRAQFGVVGNKRKQGGAASFEELNKMAADRMAGGDAGDAAGLESLLGDMGLEGMDLGALMNDLDPETMQQLVMEGMKDPQIQEMFAGMQGAMQELMNMDADQLKAQMEEAMNMLTSVDMQQNILDQKEEVLAMMEAQGTATPEEIAEYRANPAKFQEAMTEAFGQMKEIFADPKHMDTVVQMMKGFGGIMQDPQAAMSKLGGVLQDALADDDKIEEARLQLLRDPNIAGNKAVSDMFGSEEMQEILKDPVKWRQSVKEGQKMLMGDGGGKGGIGMGEL	0	6	6	3	3	13.5	0.604	6	*	jgi|Thaps3|23393|estExt_fgenesh1_pg.C_chr_70174	100	1e-136	gi|224004184|ref|XP_002295743.1|	predicted protein [Thalassiosira pseudonana CCMP1335] >gi|209585775|gb|ACI64460.1| predicted protein [Thalassiosira pseudonana CCMP1335]	-	-	-	-	100	1e-135	B5YMH6	B5YMH6_THAPS Predicted protein OS=Thalassiosira pseudonana GN=THAPS_23393 PE=4 SV=1	-	-	-	-	-	-	-	-	-	-
35	74	jgi|Thaps3|257130|thaps1_ua_pm.chr_5000083	jgi|Thaps3|257130|thaps1_ua_pm.chr_5000083	1827	10195	62	FDTAKGFGFIVPDDGTKDVFVHQTSIKVEGFRSLAENEAVEFRVETDTNGRLRALDVTGPDGSDVQGAPFNPNKGYDEW	1	62	23	4	2	62	0.552	23	*	jgi|Thaps3|257130|thaps1_ua_pm.chr_5000083	100	2e-34	gi|224000840|ref|XP_002290092.1|	cold-shock DNA-binding domain-containing protein [Thalassiosira pseudonana CCMP1335] >gi|220973514|gb|EED91844.1| cold-shock DNA-binding domain-containing protein, partial [Thalassiosira pseudonana CCMP1335]	65.67	2e-19	sp|Q38896|CSP4_ARATH	Cold shock domain-containing protein 4 OS=Arabidopsis thaliana GN=CSP4 PE=1 SV=1	100	3e-33	B8C1Y0	B8C1Y0_THAPS Cold-shock DNA-binding domain-containing protein (Fragment) OS=Thalassiosira pseudonana GN=THAPSDRAFT_262414 PE=4 SV=1	cspG	62.4	2e-10	COG1278	Cold shock proteins	K	Transcription ;	K06099|1|1e-13|77.4|olu:OSTLU_32237|cold shock domain protein A!K09250|2|8e-12|71.2|ath:AT4G36020|cellular nucleic acid-binding protein!K03704|3|2e-10|67.0|mul:MUL_0392|cold shock protein (beta-ribbon, CspA family)	GO:0006351//transcription, DNA-dependent;GO:0048608//reproductive structure development;GO:0007275//multicellular organismal development	GO:0046914//transition metal ion binding;GO:0003676//nucleic acid binding	GO:0043231//intracellular membrane-bounded organelle;GO:0044444//cytoplasmic part
35	74	jgi|Thaps3|268832|estExt_thaps1_ua_kg.C_chr_50053	jgi|Thaps3|268832|estExt_thaps1_ua_kg.C_chr_50053	1827	16021	40.2	MKTTCLALLSILALATGFAPSNQFARSSTALNMSDVKKGTVKWFDTAKGFGFIVPDDGTKDVFVHQTSIKVEGFRSLAENEAVEFRVETDTNGRLRALDVTGPDGSDVQGAPFNPNKGYDEW	1	62	23	4	2	62
36	271	jgi|Thaps3_bd|1264|e_gw1.26x41.47.1	jgi|Thaps3_bd|1264|e_gw1.26x41.47.1	474	47251	39.7	MVTQDLKKFSSPVFPFTAIVGQEEMKLALQLNVIDPKIGGVMIMGDRGTGKSTTIRAIADLLPEIEVVKDDPFNSHKSDLDLMGNEVKTAIQNDQALETEFIKIPMVDLPLGATEDRVCGTIDIEKALTEGIKAFEPGLLAKANRGLLYVDEVNLLDDHLVDILLDSAASGWNTVEREGISIRHPARFVLIGSGNPEEGELRPQLLDRFGMHAEIRTVKDPMLRVKVVEERTSFDQTPAVWLEKYQSQQQELRTRIVDAQKLLPNVQIDYDFRVKISEVCSQLDVDGLRGDIVTNRAAKAHAAYNGRDKVTINDIEKIITLCLRHRLRKDPLESIDSGDKVSKVFKDVFEIED	1	23	23	11	11	39.7	0.544	23	*	jgi|Thaps3_bd|1264|e_gw1.26x41.47.1	100	0	gi|118411138|ref|YP_874532.1|	magnesium-chelatase subunit I [Thalassiosira pseudonana] >gi|224015726|ref|XP_002297511.1| mg-protoporphyrin IX chelatase [Thalassiosira pseudonana CCMP1335] >gi|116739885|gb|ABK20755.1| magnesium-chelatase subunit I [Thalassiosira pseudonana] >gi|220967775|gb|EED86151.1| mg-protoporphyrin IX chelatase [Thalassiosira pseudonana CCMP1335]	90.65	0	sp|P49469|CHLI_ODOSI	Magnesium-chelatase subunit chlI OS=Odontella sinensis GN=chlI PE=3 SV=1	100	0	A0T0S0	A0T0S0_THAPS Magnesium-chelatase subunit I OS=Thalassiosira pseudonana GN=chlI PE=4 SV=1	all0152	552	3e-157	COG1239	Mg-chelatase subunit ChlI	H	Coenzyme transport and metabolism ;	K03405|1|7e-149|529|tel:tll1511|magnesium chelatase subunit I [EC:6.6.1.1]	GO:0006779//porphyrin biosynthetic process	GO:0051003//ligase activity, forming nitrogen-metal bonds, forming coordination complexes;GO:0016462//pyrophosphatase activity;GO:0032559//adenyl ribonucleotide binding	GO:0009536//plastid
36	271	jgi|Thaps3_bd|95|gw1.26x41.41.1	jgi|Thaps3_bd|95|gw1.26x41.41.1	474	47251	39.7	MVTQDLKKFSSPVFPFTAIVGQEEMKLALQLNVIDPKIGGVMIMGDRGTGKSTTIRAIADLLPEIEVVKDDPFNSHKSDLDLMGNEVKTAIQNDQALETEFIKIPMVDLPLGATEDRVCGTIDIEKALTEGIKAFEPGLLAKANRGLLYVDEVNLLDDHLVDILLDSAASGWNTVEREGISIRHPARFVLIGSGNPEEGELRPQLLDRFGMHAEIRTVKDPMLRVKVVEERTSFDQTPAVWLEKYQSQQQELRTRIVDAQKLLPNVQIDYDFRVKISEVCSQLDVDGLRGDIVTNRAAKAHAAYNGRDKVTINDIEKIITLCLRHRLRKDPLESIDSGDKVSKVFKDVFEIED	1	23	23	11	11	39.7
37	767	jgi|Thaps3|25265|estExt_fgenesh1_pg.C_chr_170124	jgi|Thaps3|25265|estExt_fgenesh1_pg.C_chr_170124	71	83034	1.7	MKFPLALLLCLQAAHLATAGKSKSDKTNEPKSKSNKTNEPCIAEDVDITAPISPHPHSMSMSISHNSSSSSSSSSSSMPRPSPPNRRRQHETSLFEEEADSAVKSKSGKSIKKCSSKSSKGTTPVSSKSSKNSSTDTASSSDATSTSSTTNEAIPSDNTDSTTLPNDTGLDTDNEGLTDMEETVIHNTDPNNPDTDGDGLNDFDEVKQYGTDPLNPDSDTDGLTDFEEGKQYGTDPNNADTDSDGLNDFDEVKVYGTNPLTPDTDMDAYTDYEEIKDFGTNPLDPKSNGTGMDITDSTDAAIKARVCEALNKGEVYRTNNPYEIQFVFEAAIDNKWNPDDIVGRLDTNAAQFVGRELIDCEGVEDGTGSRQGGRPGGLVFGGNKKRSLRSLMVDGIDSS…	0	4	4	1	1	1.7	0.634	4	*	jgi|Thaps3|25265|estExt_fgenesh1_pg.C_chr_170124	100	0	gi|224010854|ref|XP_002294384.1|	predicted protein [Thalassiosira pseudonana CCMP1335] >gi|220969879|gb|EED88218.1| predicted protein [Thalassiosira pseudonana CCMP1335]	48.31	2e-11	sp|Q04732|ARP_EUGGR	Calcium-binding acidic-repeat protein OS=Euglena gracilis PE=2 SV=1	100	0	B8CE63	B8CE63_THAPS Predicted protein OS=Thalassiosira pseudonana GN=THAPSDRAFT_10661 PE=4 SV=1	-	-	-	-	-	-	-	-	-	-
38	238	jgi|Thaps3|3113|fgenesh1_pg.C_chr_3000047	jgi|Thaps3|3113|fgenesh1_pg.C_chr_3000047	555	23103	31	MGLFDGVKEAFGADGMGELDGDRETPIDRWMGWNAKGGEEQKVAVGSKTPTDFVDSMDTKNYITVSLPKPMGIVFEENDSSYGGIFALEISDGSSAAKDGTIKPGDQLVAVGEKKVSGLQFEDALGAIIESESDKTKLVFFRGKAEFLYGVAGASQEWLDEFVSGGKKVEA	0	23	23	4	4	31	0.587	23	*	jgi|Thaps3|3113|fgenesh1_pg.C_chr_3000047	100	2e-92	gi|223996970|ref|XP_002288158.1|	predicted protein [Thalassiosira pseudonana CCMP1335] >gi|220975266|gb|EED93594.1| predicted protein [Thalassiosira pseudonana CCMP1335]	-	-	-	-	100	2e-91	B8BWU9	B8BWU9_THAPS Predicted protein OS=Thalassiosira pseudonana GN=THAPSDRAFT_3113 PE=4 SV=1	-	-	-	-	-	-	-	-	-	-
39	444	jgi|Thaps3|7035|fgenesh1_pg.C_chr_7000418	jgi|Thaps3|7035|fgenesh1_pg.C_chr_7000418	207	33569	13.2	MRCSPPVVFLVLASSATTEAFAFSRTPSAHRSSPIILAAAKDDRPFAPIRNFVAISSITFGLLSPTSDVLAAQDTIYRPTSLDNAMSSSTVTLSDVIRTMDFSLPSGSYDSIAAPVASGTDELTKSEDPRANAKKAVKKAAPAKKASSGGANRGVSIAMPSFGGGGGSAPAVSSDAYKPLTAEEKKAVLAQRRAEREAAAAQEKADTAAAEKQARAEVDARIAAARLERIAKREEEAAQKAAEENAKREEAFKNVKVVDTSMPVY	0	10	10	2	2	13.2	0.592	10	*	jgi|Thaps3|7035|fgenesh1_pg.C_chr_7000418	100	5e-80	gi|224004422|ref|XP_002295862.1|	predicted protein [Thalassiosira pseudonana CCMP1335] >gi|209585894|gb|ACI64579.1| predicted protein [Thalassiosira pseudonana CCMP1335]	-	-	-	-	100	6e-79	B5YN63	B5YN63_THAPS Predicted protein OS=Thalassiosira pseudonana GN=THAPS_7035 PE=4 SV=1	-	-	-	-	-	-	-	-	-	-
40	284	jgi|Thaps3|23855|estExt_fgenesh1_pg.C_chr_80420	jgi|Thaps3|23855|estExt_fgenesh1_pg.C_chr_80420	441	12478	48.7	MQEVAALLLCKIGGKAGSADDIAAVISAAGGEPNTDAIASLVADVEGKDVNELLAAGMEKLKDVPMGGGGGGGGGGGGGGGGGGEAAAAAAVEEVVEEEAPPATDMFGGGDGGDY	1	16	16	3	3	48.7	0.536	16	*	jgi|Thaps3|23855|estExt_fgenesh1_pg.C_chr_80420	100	1e-19	gi|224006325|ref|XP_002292123.1|	predicted protein [Thalassiosira pseudonana CCMP1335] >gi|220972642|gb|EED90974.1| predicted protein [Thalassiosira pseudonana CCMP1335]	-	-	-	-	100	2e-18	B8C7F9	B8C7F9_THAPS Predicted protein OS=Thalassiosira pseudonana GN=THAPSDRAFT_23855 PE=4 SV=1	SPBP8B7.06	60.8	5e-10	COG2058	Ribosomal protein L12E/L44/L45/RPP1/RPP2	J	Translation, ribosomal structure and biogenesis ;	K02943|1|2e-19|96.3|tps:THAPSDRAFT_23855|large subunit ribosomal protein LP2	-	-
40	284	jgi|Thaps3|7759|fgenesh1_pg.C_chr_8000420	jgi|Thaps3|7759|fgenesh1_pg.C_chr_8000420	441	13636	44.4	MQEVAALLLCKIGGKAGSADDIAAVISAAGGEPNTDAIASLVADVEGKDVNELLAAGMEKLKDVPMGGGGGGGGGGGVLLASILCNSSGGGGGGGEAAAAAAVEEVVEEEAPPATDMFGGGDGGDY	1	16	16	3	3	48.7
41	994	jgi|Thaps3|25837|estExt_fgenesh1_pg.C_chr_230056	jgi|Thaps3|25837|estExt_fgenesh1_pg.C_chr_230056	39	85207	1.4	METTNEDEDAPFMTSWDDAFIVTTRLQSALSSRGVSTPIASSTVSPLEGSGLSGDLSLLTLDTNKYVLKRTRAGVDAKKYSKRLGLQREGAFYETIGPWIQVRLDMIPTTSQSVHTFIPKALYAEHSDITGQKAIVLEYYDNATEAGRYFPHSVLTKNAMEYDGKINAKTITLEATRMAASFHGTFYLSPALLSSDLITPHLRMANWIQGKDKESFIASQSEVAGRWKRCKARWEKGSYYGGEVKLEKEFVDVMDKSCDEALDFDKFVSKWSVEKDGDGTAKQSTIDWSLVHGDFHPGNMLCLNNSSTNKPQLILIDWEVVGVGSGPQDIGQFLISHLEPSEAYDMIDEVTAVYRKSLLETLEAVNSKDNTNTAPTVVPTVKQMKHEIIFGGIERWVWL…	0	4	4	1	1	1.4	0.657	4	*	jgi|Thaps3|25837|estExt_fgenesh1_pg.C_chr_230056	100	0	gi|224012990|ref|XP_002295147.1|	predicted protein [Thalassiosira pseudonana CCMP1335] >gi|220969109|gb|EED87451.1| predicted protein [Thalassiosira pseudonana CCMP1335]	-	-	-	-	100	0	B8CG92	B8CG92_THAPS Predicted protein OS=Thalassiosira pseudonana GN=THAPSDRAFT_25837 PE=4 SV=1	-	-	-	-	-	-	-	-	-	-
42	956	jgi|Thaps3|25800|estExt_fgenesh1_pg.C_chr_220297	jgi|Thaps3|25800|estExt_fgenesh1_pg.C_chr_220297	42	17668	9.2	MSGPAQRTSLELYRDLLRLVSHIAPGTTSPKSRALRTMIRFEFDKSKSLSPELPSDQVKIEALKANAVRALSNYMLYEGGIQDGGKGGKLGMAMDKFHERSLEGMGRGGRGKNVQREQTTDDEMSVGRTK	0	3	3	1	1	9.2	0.488	3	*	jgi|Thaps3|25800|estExt_fgenesh1_pg.C_chr_220297	100	2e-61	gi|224012603|ref|XP_002294954.1|	predicted protein [Thalassiosira pseudonana CCMP1335] >gi|220969393|gb|EED87734.1| predicted protein [Thalassiosira pseudonana CCMP1335]	-	-	-	-	100	3e-60	B8CG15	B8CG15_THAPS Predicted protein OS=Thalassiosira pseudonana GN=THAPSDRAFT_25800 PE=4 SV=1	-	-	-	-	-	-	-	-	-	-
43	694	jgi|Thaps3|9720|fgenesh1_pg.C_chr_14000065	jgi|Thaps3|9720|fgenesh1_pg.C_chr_14000065	87	29077	8.2	MKCSLILSFCAITSASAFIQHPHHARAPSSSLYAKAKTAPAPVELTPEPEGGTELIKLSSGLPNSRMKDMGLAEGAGDDVHSFWLRAVANGEEIKKLRMQTEKEASKKANFPGFRKGQIPPYAQPRMTMFAIQEAVIKTCEQSLEAYGLESLQGSEGEVTVNEDMQQVCKTYKLGTDIEFTATYKGKFDQAIQSAASAAVAEEGVTSAEDTVVDVEVVAE	0	3	3	1	1	8.2	0.644	3	*	jgi|Thaps3|9720|fgenesh1_pg.C_chr_14000065	100	1e-112	gi|224009842|ref|XP_002293879.1|	predicted protein [Thalassiosira pseudonana CCMP1335] >gi|220970551|gb|EED88888.1| predicted protein [Thalassiosira pseudonana CCMP1335]	-	-	-	-	100	2e-111	B8CC37	B8CC37_THAPS Predicted protein OS=Thalassiosira pseudonana GN=THAPSDRAFT_9720 PE=4 SV=1	-	-	-	-	-	-	-	-	GO:0044267//cellular protein metabolic process;GO:0006810//transport	-	-
44	819	jgi|Thaps3_bd|1246|e_gw1.26x41.135.1	jgi|Thaps3_bd|1246|e_gw1.26x41.135.1	61	17680	23.4	MSEKINQIVEELKTLTLLEASELVAAIEETFGVDASASTGGGVVMAVAPAAAEEVEEKTEFTVMLDEVPADKKIAVLKVVRTLTGLGLKEAKELVESTPKMVQEGLGKDAAEDAKKQIEDAGGKVSLT	3	3	3	3	3	23.4	0.582	3	*	jgi|Thaps3_bd|1246|e_gw1.26x41.135.1	100	4e-46	gi|118411125|ref|YP_874519.1|	50S ribosomal protein L12 [Thalassiosira pseudonana] >gi|125987531|sp|A0T0Q7.1|RK12_THAPS RecName: Full=50S ribosomal protein L12, chloroplastic >gi|116739872|gb|ABK20742.1| 50S ribosomal protein L12 [Thalassiosira pseudonana]	100	2e-46	sp|A0T0Q7|RK12_THAPS	50S ribosomal protein L12, chloroplastic OS=Thalassiosira pseudonana GN=rpl12 PE=3 SV=1	92.97	1e-41	E7BWC9	E7BWC9_THAOC 50S ribosomal protein L12, chloroplastic OS=Thalassiosira oceanica CCMP1005 GN=rpl12 PE=3 SV=1	sll1746	147	3e-36	COG0222	Ribosomal protein L7/L12	J	Translation, ribosomal structure and biogenesis ;	K02935|1|6e-29|128|npu:Npun_F5854|large subunit ribosomal protein L7/L12	GO:0010467//gene expression	GO:0005198//structural molecule activity	GO:0030529//ribonucleoprotein complex;GO:0009536//plastid
44	819	jgi|Thaps3_bd|482|fgenesh1_kg.C_bd_26x41000019	jgi|Thaps3_bd|482|fgenesh1_kg.C_bd_26x41000019	61	17466	23.8	MSEKINQIVEELKTLTLLEASELVAAIEETFGVDASASTGGGVVMAVAPAAAEEVEEKTEFTVMLDEVPADKKIAVLKVVRTLTGLGLKEAKELVESTPKMVQEGLGKDAAEDAKKQIEDAGGKVS	3	3	3	3	3	23.4
44	819	jgi|Thaps3_bd|242|gw1.26x41.104.1	jgi|Thaps3_bd|242|gw1.26x41.104.1	61	17232	24.2	KINQIVEELKTLTLLEASELVAAIEETFGVDASASTGGGVVMAVAPAAAEEVEEKTEFTVMLDEVPADKKIAVLKVVRTLTGLGLKEAKELVESTPKMVQEGLGKDAAEDAKKQIEDAGGKVSL	3	3	3	3	3	23.4
44	819	jgi|Thaps3_bd|264|gw1.26x41.117.1	jgi|Thaps3_bd|264|gw1.26x41.117.1	61	17579	23.6	MSEKINQIVEELKTLTLLEASELVAAIEETFGVDASASTGGGVVMAVAPAAAEEVEEKTEFTVMLDEVPADKKIAVLKVVRTLTGLGLKEAKELVESTPKMVQEGLGKDAAEDAKKQIEDAGGKVSL	3	3	3	3	3	23.4
45	687	jgi|Thaps3|18738|gw1.13.189.1	jgi|Thaps3|18738|gw1.13.189.1	89	26002	18	PSKGKSARYYPADDIPRPKHSRAKKHNAPKVRASLTPGTVCILLSGRFRGKRVVCLKALESGLLLVTGPYKINGVPLRRVNQAYVIATSTKVDVSGADVSKIDDAYFARVKSDSAEGEEEFFANDAAKPAVVSDQRKADQKKVDAAILKAVESTPLMKNYLGSNFSLKKHDRPHEMIF	5	4	4	3	3	18	0.645	4	*	jgi|Thaps3|18738|gw1.13.189.1	100	1e-99	gi|224008965|ref|XP_002293441.1|	RL6, ribosomal protein 6 [Thalassiosira pseudonana CCMP1335] >gi|220970841|gb|EED89177.1| RL6, ribosomal protein 6 [Thalassiosira pseudonana CCMP1335]	56	6e-49	sp|P34091|RL6_MESCR	60S ribosomal protein L6 OS=Mesembryanthemum crystallinum GN=RPL6 PE=2 SV=1	100	1e-98	B8CBR7	B8CBR7_THAPS 60S ribosomal protein L6 (Fragment) OS=Thalassiosira pseudonana GN=RL6 PE=3 SV=1	SPCC622.18	171	5e-43	COG2163	Ribosomal protein L14E/L6E/L27E	J	Translation, ribosomal structure and biogenesis ;	K02934|1|2e-99|363|tps:THAPSDRAFT_37032|large subunit ribosomal protein L6e	GO:0010467//gene expression	GO:0005198//structural molecule activity	GO:0030529//ribonucleoprotein complex
45	687	jgi|Thaps3|37028|e_gw1.13.197.1	jgi|Thaps3|37028|e_gw1.13.197.1	89	23647	19.8	RPKHSRAKKHNAPKVRASLTPGTVCILLSGRFRGKRVVCLKALESGLLLVTGPYKINGVPLRRVNQAYVIATSTKVDVSGADVSKIDDAYFARVKSDSAEGEEEFFANDAAKPAVVSDQRKADQKKVDAAILKAVESTPLMKNYLGSNFSLKKHDRPHEMIF	5	4	4	3	3	18
45	687	jgi|Thaps3|264059|thaps1_ua_kg.chr_13000107	jgi|Thaps3|264059|thaps1_ua_kg.chr_13000107	89	28706	16.2	MAGLRVLGTAGPKKAAKAAPSKGKSARYYPADDIPRPKHSRAKKHNAPKVRASLTPGTVCILLSGRFRGKRVVCLKALESGLLLVTGPYKINGVPLRRVNQAYVIATSTKVDVSGADVSKIDDAYFARVKSDSAEGEEEFFANDAAKPAVVSDQRKADQKKVDAAILKAVESTPLMKNYLGSNFSLKKHDRPHEMIF	5	4	4	3	3	18
45	687	jgi|Thaps3|18923|gw1.13.197.1	jgi|Thaps3|18923|gw1.13.197.1	89	23647	19.8	RPKHSRAKKHNAPKVRASLTPGTVCILLSGRFRGKRVVCLKALESGLLLVTGPYKINGVPLRRVNQAYVIATSTKVDVSGADVSKIDDAYFARVKSDSAEGEEEFFANDAAKPAVVSDQRKADQKKVDAAILKAVESTPLMKNYLGSNFSLKKHDRPHEMIF	5	4	4	3	3	18
45	687	jgi|Thaps3|37032|e_gw1.13.189.1	jgi|Thaps3|37032|e_gw1.13.189.1	89	26002	18	PSKGKSARYYPADDIPRPKHSRAKKHNAPKVRASLTPGTVCILLSGRFRGKRVVCLKALESGLLLVTGPYKINGVPLRRVNQAYVIATSTKVDVSGADVSKIDDAYFARVKSDSAEGEEEFFANDAAKPAVVSDQRKADQKKVDAAILKAVESTPLMKNYLGSNFSLKKHDRPHEMIF	5	4	4	3	3	18
45	687	jgi|Thaps3|29886|estExt_Genewise1.C_chr_130185	jgi|Thaps3|29886|estExt_Genewise1.C_chr_130185	89	28706	16.2	MAGLRVLGTAGPKKAAKAAPSKGKSARYYPADDIPRPKHSRAKKHNAPKVRASLTPGTVCILLSGRFRGKRVVCLKALESGLLLVTGPYKINGVPLRRVNQAYVIATSTKVDVSGADVSKIDDAYFARVKSDSAEGEEEFFANDAAKPAVVSDQRKADQKKVDAAILKAVESTPLMKNYLGSNFSLKKHDRPHEMIF	5	4	4	3	3	18
46	855	jgi|Thaps3|1023|fgenesh1_pg.C_chr_1000157	jgi|Thaps3|1023|fgenesh1_pg.C_chr_1000157	55	34390	8.3	MTRLALLVCSSALALTSGFTTPQTHVTLCHHAPSTFTLFSTAATSTAASSSTEIQEAAQLLYRAAETKLENPDRVLDALELLEKDAKQQFKANPAAFSQDILNNISGDWRLIFTTGTKERQQKSGGRVNYFPLKAIQKFDATVTPKLIENAIYAWDLPLIRFSGDFDFNERKRKLEFDFDLIEILGLFKIKLGRKEVAKIGASTGLGSKGNEKLAENDRRAFFDWISADEKIATARGGGGGLALWKRVDKRI	0	5	5	2	2	8.3	0.662	5	*	jgi|Thaps3|1023|fgenesh1_pg.C_chr_1000157	100	4e-118	gi|223992661|ref|XP_002286014.1|	predicted protein [Thalassiosira pseudonana CCMP1335] >gi|220977329|gb|EED95655.1| predicted protein [Thalassiosira pseudonana CCMP1335]	-	-	-	-	100	5e-117	B8BT43	B8BT43_THAPS Predicted protein OS=Thalassiosira pseudonana GN=THAPSDRAFT_1023 PE=4 SV=1	-	-	-	-	-	-	-	-	-	-
47	152	jgi|Thaps3|256622|thaps1_ua_pm.chr_4000056	jgi|Thaps3|256622|thaps1_ua_pm.chr_4000056	863	56252	12.7	MNTSRTTKLATLLTLLASSNAFAPIGYQAPRTHLSALNNNNNNDDVKTDGAVSDGWRKASGGAAAFLTGLGIMAQVAFADVGVTASIDEPTFLQTQSTTTSSTTLVSIGAPTFGGGGSFDTLDFSLPSYDEAVSGGDVLAPSASPAASKSDDGGKAEKEAAREEAKKAAAEKKEAERAEKEAAEAKKQADADAKAAKEAAKAERIVTDAPAVDIKMPDMPDVKIPDVKLPDMPSFSMPKAPEMPKIEVPKVEAPKVDKPAPAASAPPAAISAPAVDFKAAEMPDIKIPDIKLPSFSMPKVDMPKIDVPKVDMPKIDVPSFDVPKVSAPSFDVPSRASAPVASFDENLEPQEVRDERAAAKNVVLKEAQNEEAEKLANIARNKAAQAKKDFKAAKADACA…	1	25	4	5	1	12.7	0.379	4	*	jgi|Thaps3|256622|thaps1_ua_pm.chr_4000056	100	6e-80	gi|223998967|ref|XP_002289156.1|	hypothetical protein THAPSDRAFT_262032 [Thalassiosira pseudonana CCMP1335] >gi|220974364|gb|EED92693.1| hypothetical protein THAPSDRAFT_262032 [Thalassiosira pseudonana CCMP1335]	35.54	1e-06	sp|Q9BXM0|PRAX_HUMAN	Periaxin OS=Homo sapiens GN=PRX PE=1 SV=2	100	7e-79	B8C0Z7	B8C0Z7_THAPS Putative uncharacterized protein (Fragment) OS=Thalassiosira pseudonana GN=THAPSDRAFT_262032 PE=4 SV=1	-	-	-	-	-	-	-	-	-	-
47	152	jgi|Thaps3|262032|thaps1_ua_kg.chr_4000042	jgi|Thaps3|262032|thaps1_ua_kg.chr_4000042	863	55880	12.8	MNTSRTTKLATLLTLLASSNAFAPIGYQAPRTHLSALNNNNNNDDVKTDGAVSDGWRKASGGAAAFLTGLGIMAQVAFADVGVTASIDEPTFLQTQSTTTSSTTLVSIGAPTFGGGGSFDTLDFSLPSYDEAVSGGDVLAPSASPAASKSDDGGKAEKEAAREEAKKAAAEKKEAERAEKEAAEAKKQADADAKAAKEAAKAEPDAPAVDIKMPDMPDVKIPDVKLPDMPSFSMPKAPEMPKIEVPKVEAPKVDKPAPAASAPPAAISAPAVDFKAAEMPDIKIPDIKLPSFSMPKVDMPKIDVPKVDMPKIDVPSFDVPKVSAPSFDVPSRASAPVASFDENLEPQEVRDERAAAKNVVLKEAQNEEAEKLANIARNKAAQAKKDFKAAKADACATRP…	1	25	4	5	1	12.7

## Sheet: Annotation for the S6 Table
Annotation for S6 Table
Labels	Meaning
GroupId	Protein grouping number. Proteins with the same number shared peptides and quantitative information; proteins with different numbers have distrinct peptides and quantitative information.
Hit_number	The grouping number of Mascot searching results (discontinuous numbers caused by delection of some proteins in further analysis).
Accession	Protein accession number
Description	Protein annotation
Score	Mascot protein identifation score
Mass	Protein molecular mass
Cov	The coverage of protein sequence
Seq	Protein sequence
SameSets	If a peptide matches to more than 1 protein, these proteins are called the "SameSet" (same protein group), here in this column is the number of "SameSets"; "0" means the peptide matches to only one proteins.
Sepectra	Number of sepectra matching a protein
Unique sepectra	Number of unique sepectra matching a protein
Peptide	Number of peptide matching a protein
Unique Peptide	Number of unique peptide matching a protein
C-VS-P	Multiple differences, the expression ratio of a given protein in two samples (in this case, phosphorus-limited sample/control sample)
Quant Number	Number of peptides used for the protein quantitation
Sig	Whether there is a statistically significant differences in terms of expression levels between the samples. "*" means statistically significant (t-test, p<0.05)
