# Supplementary material for: Differential cellular responses associated with oxidative stress and cell fate decision under nitrate and phosphate limitations in Thalassiosira pseudonana: Comparative proteomics
Source: PLoS One. 2017 Sep 14;12(9):e0184849. doi: 10.1371/journal.pone.0184849 (PMC5599023; doi:10.1371/journal.pone.0184849)
Supplement: S7 Table — (XLSX) [file pone.0184849.s007.xlsx]

## Sheet: Sheet1
S7 Table. Abundance of some important proteins involved in a range of metabolic pathways under N- and P-limited culture conditions
Protein ID	Function Description	Description Source	N-limited log(2) values	Sig	P-limited log(2) values	Sig
Oxidant damage and ROS production from chloroplasts
Chlorophyll
Thaps3_12096	Fucoxanthin chlorophyll a/c protein, LI818 clade	NCBI	1.32	*	1.18
Thaps3_18228	Fucoxanthin chlorophyll a/c protein, Lhca clade	NCBI	1.78	*	1.52
Photosystem structural protein
Thaps3_3258	Photosystem II Psb27 protein	KEGG	0.43	*	0.63	*
Thaps3_11822	Uncharacterized protein related to plant photosystem II stability/assembly factor	COG	0.62	*	0.86
Thaps3_bd_1258	Ferredoxin	NCBI	0.33	*	0.73	*
Thaps3_25892	Ferredoxin-NADP+ reductase	NCBI	0.51	*	0.69	*
Thaps3_bd_1249	Photosystem I P700 chlorophyll a apoprotein A2	Uniprot_Swissprot	1.28		1.56	*
Thaps3_bd_1045	Photosystem Q(B) protein	Uniprot_Swissprot	1.2		1.64	*
Thaps3_bd_1295	Cytochrome c550, PsbV	NCBI	0.59	*	0.81	*
Thaps3_bd_1272	Photosystem II reaction center protein D2	NCBI	1.3	*	1.44	*
Thaps3_6817	Plastid-lipid-associated protein 13	Uniprot_Swissprot	0.63	*	0.65	*
Thaps3_2152	Thylakoid lumenal 17.4 kDa protein, chloroplast precursor	NCBI	0.51	*	0.61	*
Oxidant damage and ROS production from mitochondria
Thaps3_15065	Glycine cleavage system T protein (aminomethyltransferase)	COG	0.66	*	0.95
Thaps3_19155	Glycine cleavage system H protein (lipoate-binding)	COG	0.63	*	0.77	*
Thaps3_4718	Nucleoside-diphosphate-sugar epimerases	COG	0.55	*	0.8
Thaps3_19927	Cytochrome c2	COG	0.64	*	0.82	*
Thaps3_1996	Cytochrome c oxidase subunit 6B1(COX6B1)	Uniprot_Swissprot	0.58	*	0.67	*
Thaps3_13863	F0F1-type ATP synthase alpha subunit	COG	1.23		1.12	*
The impairment of the antioxidant defense and damage repair systems
Thaps3_18050	Superoxide dismutase	COG	1.15	*	1.05
Thaps3_32681	Peroxiredoxins	COG	0.75	*	1.04
Thaps3_3233	Glutathione peroxidase 1	Uniprot_Swissprot	0.52	*	0.67
Thaps3_17816	Peptide methionine sulfoxide reductase	COG	0.55	*	0.93
Thaps3_5491	Thiol-disulfide isomerase and thioredoxins	COG	1.04		0.91
Thaps3_23961	Thiol-disulfide isomerase and thioredoxins	COG	1.16		1.21	*
Thaps3_21965	Thiol-disulfide isomerase and thioredoxins	COG	0.5	*	0.78	*
Thaps3_24914	Co-chaperonin GroES (HSP10)	COG	0.51	*	0.71	*
Thaps3_18072	Molecular chaperone GrpE	COG	0.66	*	0.69
Thaps3_18543	FKBP-type peptidyl-prolyl cis-trans isomerases 1	COG	0.71	*	0.65
Thaps3_13537	Chaperonin GroEL (HSP60 family)	COG	0.92	*	0.96
PCD activation and related proteins
Thaps3_22882	Tetratricopeptide repeat protein	Uniprot_Swissprot	0.78	*	1.21	*
Thaps3_24162	Predicted NTPase (NACHT family)	COG	0.58	*	0.66	*
Thaps3_11118	Death-specific protein 1	NCBI	0.41	*	0.75	*
Thaps3_875	Trypsin-like serine proteases	COG	0.75		0.97
Thaps3_23814	Probable serine protease inhibitor	NCBI	0.47		1.81	*
Thaps3_260967	Adenine nucleotide translocator	NCBI	1.13		1.51	*
Cellular rearrangement of intermediate metabolism for cell acclimation
Nitrogen assimilation
Thaps3_2673	Ferredoxin subunits of nitrite reductase	COG	0.65	*	0.76	*
Chlorophyll
Thaps3_17894	Fucoxanthin chlorophyll a/c protein, LI818 clade, Fcp LI818 clade	NCBI	0.84	*	0.92
Thaps3_30605	Fucoxanthin-chlorophyll a/c-binding proteins (Fcp) 2, FCP 2	NCBI	0.45	*	1.26	*
Thaps3_25859	Chlorophyll a-b binding protein 6	Uniprot_Swissprot	0.52	*	0.84	*
Synthesis of chlorophylls
Thaps3_36800	Porphobilinogen deaminase	COG	0.63	*	0.72	*
Thaps3_10234	Dehydrogenases (flavoproteins)	COG	0.65	*	0.84	*
Thaps3_15734	Geranylgeranyl pyrophosphate synthase	COG	0.38	*	0.69
Thaps3_bd_1264	Mg-chelatase subunit ChlI	COG	0.38	*	0.54	*
Thaps3_16387	Dehydrogenases with different specificities (related to short-chain alcohol dehydrogenases)	COG	0.49	*	0.64	*
Ribosome-associated proteins
Thaps3_256652	Ribosomal protein S10	COG	0.7	*	0.66	*
Thaps3_19534	Ribosomal protein S19E (S16A)	COG	0.63	*	0.64
Thaps3_bd_1389	Ribosomal protein L1	COG	0.63	*	0.8	*
Thaps3_bd_1246	Ribosomal protein L7/L12	COG	0.54		0.58	*
Thaps3_23855	Ribosomal protein L12E/L44/L45/RPP1/RPP2	COG	0.67	*	0.54	*
Thaps3_18738	Ribosomal protein L14E/L6E/L27E	COG	0.44	*	0.65	*
Thaps3_19673	Ribosomal protein L14E/L6E/L27E	COG	0.48		0.62	*
Thaps3_18419	Ribosomal protein L17	COG	0.79	*	1.68	*
Thaps3_19869	Ribosomal protein L31E	COG	0.31	*	0.55	*
Thaps3_12862	Translation elongation factors (GTPases)	COG	0.62	*	0.77	*
Thaps3_2351	Transcriptional accessory protein	COG	0.37	*	0.59	*
Thaps3_15407	Uridine kinase	COG	0.53	*	0.65	*
Thaps3_9511	Adenylate kinase and related kinases	COG	0.63	*	0.7	*
Thaps3_24843	Pseudouridylate synthases, 23S RNA-specific	COG	0.45		0.63	*
Protein synthesis-related proteins
Thaps3_18294	Transcription factor homologous to NACalpha-BTF3	COG	0.59	*	0.62
Thaps3_1989	FKBP-type peptidyl-prolyl cis-trans isomerases 1	COG	0.64	*	0.91	*
Thaps3_6384	FKBP-type peptidyl-prolyl cis-trans isomerases 1	COG	0.63	*	0.73	*
Thaps3_15790	Peptidyl-prolyl cis-trans isomerase (rotamase) - cyclophilin family	COG	0.61	*	0.75	*
Thaps3_22546	Preprotein translocase subunit YidC	COG	0.44	*	0.61	*
Thaps3_255232	Ribosome-associated protein Y (PSrp-1)	COG	0.53	*	0.63	*
Thaps3_25978	Vesicle coat complex COPI, zeta subunit	COG	0.68	*	0.66	*
Protein and amino acid degradation
Thaps3_17419	ATP-dependent 26S proteasome regulatory subunit	COG	0.65	*	0.78
Thaps3_12460	Predicted Zn-dependent peptidases, insulinase-like	COG	0.6	*	0.86
Thaps3_14639	Periplasmic protease	COG	0.52	*	0.74	*
Intracellular amino acid metabolism
Thaps3_6836	Rubredoxin	COG	0.51	*	0.74	*
Thaps3_15679	Diaminopimelate epimerase	COG	0.65	*	0.79
Thaps3_15065	Glycine cleavage system T protein (aminomethyltransferase)	COG	0.66	*	0.95
Thaps3_19155	Glycine cleavage system H protein (lipoate-binding)	COG	0.63	*	0.77	*
Glycolysis
Thaps3_1295	Uncharacterized enzymes related to aldose 1-epimerase	COG	0.59	*	0.81	*
Thaps3_10378	6-phosphogluconolactonase/Glucosamine-6-phosphate isomerase/deaminase	COG	0.59	*	0.76
Thaps3_21517	Demethylmenaquinone methyltransferase	COG	0.66	*	0.89	*
Thaps3_22213	6-phosphofructokinase	COG	1.34	*	1.05
TCA cycle
Thaps3_2229	Pyruvate/2-oxoglutarate dehydrogenase complex, dihydrolipoamide acyltransferase (E2) component, and related enzymes	COG	2.22	*	1.2
Thaps3_14235	Pyruvate/2-oxoglutarate dehydrogenase complex, dihydrolipoamide acyltransferase (E2) component, and related enzymes	COG	1.52	*	1.04
Thaps3_15834	Pyruvate dehydrogenase (E1) component	COG	1.44	*	1.06	*
Thaps3_11411	Citrate synthase	COG	1.36		1.11
Thaps3_22914	Aconitase B	COG	1.38	*	1.08
Thaps3_28000	Succinyl-CoA synthetase, alpha subunit	COG	1.42	*	1.15	*
Thaps3_13214	Succinate dehydrogenase/fumarate reductase, flavoprotein subunit	COG	1.22	*	1.04
Thaps3_20726	Malate/lactate dehydrogenases	COG	1.12	*	1.17	*
Fatty acid biosynthesis
Thaps3_1606	Long-chain acyl-CoA synthetases (AMP-forming)	COG	1.49	*	1.23	*
Thaps3_19782	Acyl carrier protein	COG	1.21	*	1.01
Organic phosphorus utilization response to P-limited stress
Thaps3_1179	Alkaline phosphatase	NCBI	1.25		4.62	*
Thaps3_1669	Alkaline phosphatase-like protein	NCBI	0.85		5.17	*
The symbol “*” means statistically significant (t-test, p<0.05). Significantly differentially expressed proteins are high lightened with gray background.
